# Supplementary material for: The menstrual cycle and the COVID-19 pandemic
Source: PLoS One. 2023 Oct 11;18(10):e0290413. doi: 10.1371/journal.pone.0290413 (PMC10566721; doi:10.1371/journal.pone.0290413)
Supplement: S1 Data — (CSV) [file pone.0290413.s002.csv]

Age	Ethnicity	Children YN	KidsHome	Relationship	Employment pre	Employment during	COVID infection	COVID infection YN	COVID infection ConfSusNo	COVIDinfectionConfNo	COVID infection SymAsymNo	Contraception	Breastfeeding	ExclusiveBF	ContraType	ContraHormNonHNil	ContraHormNonH	If yes, what kind? (Select all that apply) - Other (please specify) - Text	DifficultContraAccess	TTC	Cont TTC	Libido	MCTracker	Prior to the COVID-19 pandemic did you have periods?	WhyStop	If no, why not? - Other, please specify - Text	MCRestarted	RegularPre	RegularDur	LengthMinPre	LengthMaxPre	LengthMinDur	LengthMaxDur	AvLengthPre	AvLengthDur	DaysBleedingPre	DaysBleedingDur	Spotting/bleedingPre	Spotting/bleeding between periodsDur	HeavyPre	HeavyDur	PainfulPre	PainfulDur	AnxietyPre	AnxietyDur	LowMoodPre	LowMoodDur	IrritabilityPre	IrritabilityDur
20	White: English / Welsh / Scottish / Northern Irish / British	No		Single	Part-time	Working less	No	No	No	No	No	No				Nil	Non-H			No		Yes, increased	Yes	Yes				No	Yes	7	50	20	31	28.5	25.5	4	6	No	Same	Yes	Same	Yes	Same	Yes	Less	Yes	More	Yes	More
26	White: English / Welsh / Scottish / Northern Irish / British	No		Cohabiting	Full-time	Working less	No	No	No	No	No	Yes			Combined-oral contraceptive pill (COCP)	Hormonal	Hormonal		No	No		Yes, increased	No	Yes				Yes	No	28	33	27	38	30.5	32.5	4	7	No	More	No	More	No	More	No	Same	No	More	No	More
19	White: English / Welsh / Scottish / Northern Irish / British	No		Single	Part-time	Working the same amount	No	No	No	No	No	No				Nil	Non-H			No		Yes, decreased	Yes	Yes				Yes	Yes	24	29	23	29	26.5	26	6	6	No	Same	Yes	Less	Yes	Same	Yes	Same	Yes	Same	Yes	More
23	White: English / Welsh / Scottish / Northern Irish / British	No		Single	Self-Employed	Made redundant/lost my job	No	No	No	No	No	No				Nil	Non-H			No		No change	Yes	Yes				Yes	Yes	24	28	28	31	26	29.5	4	2	No	Same	No	Same	Yes	More	No	Same	Yes	More	No	Same
27	White: English / Welsh / Scottish / Northern Irish / British	No		Cohabiting	Full-time	Working more	Yes, had symptoms & confirmed on antibody blood test	Yes	Confirmed	Confirmed	Symptomatic	Yes			Hormonal coil eg. Mirena/Kyleena/Jaydess/Levosert	Hormonal	Hormonal		No	No		Yes, decreased	Yes	Yes				Yes	No	30	40	30	30	35	30	7	7	No	Same	No	Same	No	Same	Yes	More	Yes	More	Yes	More
36	White: English / Welsh / Scottish / Northern Irish / British	Yes	2	Married	Part-time	Working the same amount	No	No	No	No	No	Yes			Condoms	Non-H	Non-H		No	No		Yes, decreased	Yes	Yes				Yes	Yes	25	29	23	26	27	24.5	6	5	No	Same	Yes	Less	Yes	Same	No	More	No	More	No	More
24	White: English / Welsh / Scottish / Northern Irish / British	No		Cohabiting	Part-time	Working more	No	No	No	No	No	Yes			Combined-oral contraceptive pill (COCP)	Hormonal	Hormonal		No	No		Yes, decreased	Yes	Yes				Yes	Yes	28	28	28	28	28	28	5	4	No	Same	Yes	Less	Yes	More	Yes	Same	Yes	More	Yes	More
23	White: English / Welsh / Scottish / Northern Irish / British	No		Cohabiting	Unemployed	Working the same amount	No	No	No	No	No	Yes			Combined-oral contraceptive pill (COCP)	Hormonal	Hormonal		No	No		Yes, decreased	No	Yes				Yes	No	21	21	21	52	21	36.5	4	7	No	Same	No	More	No	More	No	More	Yes	More	No	Same
23	White: English / Welsh / Scottish / Northern Irish / British	No		Single	Full-time	Working the same amount,Working from home	No	No	No	No	No	No				Nil	Non-H			No		No change	Yes	Yes				Yes	Yes	28	31	29	32	29.5	30.5	3	3	No	Same	Yes	Same	Yes	Same	No	Same	No	Same	Yes	Same
30	White: English / Welsh / Scottish / Northern Irish / British	No		Cohabiting	Full-time	Working from home	No	No	No	No	No	Yes			Combined-oral contraceptive pill (COCP)	Hormonal	Hormonal		No	No		No change	No	Yes				Yes	Yes	28	28	28	28	28	28	5	7	No	Same	No	More	No	More	No	Same	No	Same	Yes	Same
28	White: English / Welsh / Scottish / Northern Irish / British	Yes	1	Married	Full-time	Working the same amount	Yes, suspected due to symptoms but never tested	Yes	Suspected		Symptomatic	No				Nil	Non-H			No		No change	Yes	Yes				Yes	Yes	28	30	28	32	29	30	5	5	No	Same	Yes	Same	Yes	Same	No	Same	Yes	Same	Yes	Same
27	Mixed: White and Black Caribbean	No		Single	Full-time	Working from home	No	No	No	No	No	Yes			Progesterone-only pill (POP)	Hormonal	Hormonal		No	No		Yes, decreased	Yes	Yes				Yes	No	26	35	27	50	30.5	38.5	4	4	No	More	No	Same	No	Same	Yes	Same	No	More	Yes	Same
29	White: English / Welsh / Scottish / Northern Irish / British	Yes		Single	Full-time	Furloughed	No	No	No	No	No	No				Nil	Non-H			No		No change	Yes	Yes				Yes	Yes	28	30	28	31	29	29.5	3	3	No	Same	No	Same	Yes	Same	No	More	Yes	More	Yes	More
27	White: English / Welsh / Scottish / Northern Irish / British	No		Single	Full-time	Working from home	Yes, suspected due to symptoms but never tested	Yes	Suspected		Symptomatic	Yes			Non-hormonal/copper coil	Non-H	Non-H		No	No		No change	No	Yes				No	No	0		0		0	0	5	21	No	More	No	Same	No	Same	Yes	More	Yes	More	Yes	Same
27	White: English / Welsh / Scottish / Northern Irish / British	No		Cohabiting	Full-time	Working more	No	No	No	No	No	Yes			Progesterone-only pill (POP)	Hormonal	Hormonal		No	No		Yes, increased	Yes	Yes				Yes	No	28	30	21	34	29	27.5	3	7	No	More	No	More	Yes	Same	Yes	More	No	Same	Yes	More
34	White: English / Welsh / Scottish / Northern Irish / British	No		Married	Full-time	Working more	No	No	No	No	No	No				Nil	Non-H			Yes	Yes	Yes, increased	Yes	Yes				Yes	Yes	27	34	27	30	30.5	28.5	5	5	Yes	Less	No	Same	Yes	Same	No	Same	No	Same	Yes	More
30	Mixed: White and Black Caribbean	No		Married	Full-time	Working more,Working from home	No	No	No	No	No	Yes			Contraceptive implant (eg. Nexplanon),Progesterone-only pill (POP)	Hormonal	Hormonal		Yes	No		No change		No	They stopped due to hormonal contraception		No				0			0										No		No		No
32	White: English / Welsh / Scottish / Northern Irish / British	No		Married	Full-time	Working the same amount	No	No	No	No	No	No				Nil	Non-H			Yes	Yes	No change	Yes	Yes				Yes	No	24	25	24	28	24.5	26	5	3	No	Same	No	Same	No	More	Yes	Less	Yes	Less	Yes	Less
24	White: English / Welsh / Scottish / Northern Irish / British	No		Single	Unemployed	Made redundant/lost my job	Yes, suspected due to symptoms but never tested	Yes	Suspected		Symptomatic	Yes			Combined-oral contraceptive pill (COCP)	Hormonal	Hormonal		No	No		Yes, decreased	Yes	No	They stopped due to hormonal contraception		Yes	No periods	Yes	0	0	28	45	28.5	36.5		6	No	Less	No periods	More	No periods	More	Yes	More	Yes		No	More
24	White: English / Welsh / Scottish / Northern Irish / British	No		Cohabiting	Full-time	Working less,Working from home	No	No	No	No	No	Yes			Condoms	Non-H	Non-H		No	No		Yes, decreased	Yes	Yes				Yes	Yes	27	30	26	27	28.5	26.5	5	5	No	Same	No	More	No	More	Yes	More	Yes	More	Yes	More
25	White: English / Welsh / Scottish / Northern Irish / British	No		Single	Full-time	Working the same amount	No	No	No	No	No	Yes			Non-hormonal/copper coil	Non-H	Non-H		No	No		Yes, decreased	Yes	Yes				Yes	Yes	50	50	50	50	50	50	6	6	No	More	Yes	Same	Yes	Same	Yes	Same	Yes	More	Yes	More
27	Arab	No		Single	Full-time	Working less,Working from home	No	No	No	No	No	No				Nil	Non-H			No		Yes, increased	Yes	Yes				Yes	Yes	34	50	30	33	42	31.5	7	6	No	Same	Yes	Same	Yes	Same	Yes	More	Yes	More	Yes	More
35	White: English / Welsh / Scottish / Northern Irish / British	No		Cohabiting	Full-time	Working the same amount,Working from home	No	No	No	No	No	Yes			Non-hormonal/copper coil	Non-H	Non-H		No	No		Yes, decreased	Yes	Yes				Yes	No	25	27	15	40	26	27.5	4	6	Yes	Less	Yes	Same	Yes	Same	No	Same	Yes	More	Yes	More
31	White: English / Welsh / Scottish / Northern Irish / British	No		Cohabiting	Full-time	Working less,Working from home,Furloughed	No	No	No	No	No	Yes			Progesterone-only pill (POP)	Hormonal	Hormonal		No	No		No change	Yes	No	They stopped due to hormonal contraception		Yes	No periods	No	0	100	100	100	50	100		9	No	More	No periods	More	No periods	More	No	More	Yes	Less	Yes	Same
30	White: English / Welsh / Scottish / Northern Irish / British	No		Married	Part-time	Working the same amount	No	No	No	No	No	No				Nil	Non-H			No		Yes, increased	Yes	Yes				Yes	Yes	30	44	28	33	37	30.5	7	8	No	More	Yes	Same	Yes	More	No	Same	No	More	Yes	More
24	White: English / Welsh / Scottish / Northern Irish / British	No		Cohabiting	Full-time	Working the same amount,Working from home	No	No	No	No	No	Yes			Combined-oral contraceptive pill (COCP)	Hormonal	Hormonal		No	No		No change	No	Yes				Yes	Yes	26	27	27	27	26.5	27	4	3	No	Same	No	Less	No	Same	No	More	Yes	More	Yes	More
25	White: English / Welsh / Scottish / Northern Irish / British	No		Single	Full-time	Working less,Working from home	No	No	No	No	No	Yes			Non-hormonal/copper coil	Non-H	Non-H		No	No		Yes, decreased	Yes	Yes				Yes	No	22	31	20	36	26.5	28	4	7	No	Same	Yes	More	Yes	More	No	More	Yes	Less	Yes	More
26	White: Any other White background	No		Cohabiting	Full-time	Working the same amount	No	No	No	No	No	Yes			Condoms	Non-H	Non-H		No	No		No change	Yes	Yes				Yes	Yes	24	35	28	40	29.5	34	5	3	No		Yes	Less	No	Same	No	Same	No	Same	Yes	Less
31	White: English / Welsh / Scottish / Northern Irish / British	No		Cohabiting	Full-time	Working less	No	No	No	No	No	No				Nil	Non-H			No		Yes, decreased	No	Yes				Yes	No	28	29	23	25	30.5	24	7	7	No	Same	Yes	Same	Yes	More	Yes	Less	Yes	Less	Yes	Less
25	White: English / Welsh / Scottish / Northern Irish / British	Yes	1	Married	Full-time	Working the same amount	Yes, suspected due to symptoms but never tested	Yes	Suspected		Symptomatic	No				Nil	Non-H			No		Yes, increased	No	Yes				Yes	No	21	30	14	30	25.5	22	5	21	No	More	Yes	More	Yes	More	Yes	Same	Yes	Same	Yes	More
37	White: English / Welsh / Scottish / Northern Irish / British	No		Married	Full-time	Furloughed	Yes, suspected due to symptoms but never tested	Yes	Suspected		Symptomatic	No				Nil	Non-H			Yes	Yes	No change	Yes	Yes				Yes	No	30	34	32	55	32	43.5	4	2	No	Same	No	Less	Yes	Same	Yes	Same	No	Less	Yes	Same
27	White: English / Welsh / Scottish / Northern Irish / British	No		Cohabiting	Full-time	Working less,Working from home	No	No	No	No	No	Yes			Condoms,Withdrawal method	Non-H	Non-H		No	No		Yes, decreased	Yes	Yes				Yes	Yes	28	31	30	35	29.5	32.5	8	8	Yes	Less	Yes	Less	Yes	Same	Yes	More	Yes	More	Yes	More
23	White: English / Welsh / Scottish / Northern Irish / British	No		Single	Full-time	Working from home	No	No	No	No	No	No				Nil	Non-H			No		No change	Yes	Yes				Yes	Yes	29	39	26	38	34	32	5	5	No	Same	No	More	Yes	Same	Yes	Same	Yes	More	No	Same
30	White: English / Welsh / Scottish / Northern Irish / British	No		Cohabiting	Full-time	Furloughed	No	No	No	No	No	Yes			Combined-oral contraceptive pill (COCP)	Hormonal	Hormonal		No	No		Yes, decreased	Yes	Yes				Yes	Yes	28	30	28	30	29	29	6	6	No	Same	No	Same	Yes	Same	No		Yes	Less	Yes	Less
23	White: English / Welsh / Scottish / Northern Irish / British	No		Single	Unemployed	Working less	No	No	No	No	No	Yes			Contraceptive implant (eg. Nexplanon)	Hormonal	Hormonal		No	No		Yes, decreased	No	Yes				No	No	10	36	11	40	23	25.5	3	5	Yes	Less	No	More	No	Same	Yes	More	Yes	More	Yes	More
29	White: English / Welsh / Scottish / Northern Irish / British	No		Cohabiting	Full-time	Working from home	No	No	No	No	No	Yes			Non-hormonal/copper coil	Non-H	Non-H		No	No		Yes, decreased	Yes	Yes				Yes	No	27	32	15	34	29.5	24.5	7	7	No	More	No	More	Yes	More	Yes	Less	Yes	More	Yes	More
30	White: English / Welsh / Scottish / Northern Irish / British	No		Cohabiting	Full-time	Working more,Working from home	No	No	No	No	No	Yes			Condoms,Contraceptive app	Non-H	Non-H		No	No		No change	Yes	Yes				Yes	Yes	28	33	25	29	30.5	27	5	4	No	Less	Yes	Same	Yes	Same	Yes	More	No	More	Yes	More
21	White: English / Welsh / Scottish / Northern Irish / British	No		Single	Full-time	Working the same amount	No	No	No	No	No	No				Nil	Non-H			No		No change	Yes	Yes				Yes	Yes	28	28	28	28	28	28	5	5	No	Same	No	Same	Yes	Less	Yes	More	Yes	More	Yes	More
32	Asian / Asian British: Indian	Yes	1	Married	Full-time	Working less	No	No	No	No	No	Yes			Condoms,Progesterone-only pill (POP)	Hormonal	Hormonal		No	No		Yes, increased	Yes	Yes				No	No	12	21	15	29	26.5	22	5	7	Yes	More	Yes	More	Yes	More	No	Same	No	Same	Yes
25	White: Irish	No		Single	Full-time	Working from home	No	No	No	No	No	No				Nil	Non-H			No		Yes, increased	No	Yes				Yes	Yes	28	32	27	32	30	29.5	5	7	No	Same	No	Same	No	More	No	More	Yes	More	Yes	More
33	White: English / Welsh / Scottish / Northern Irish / British	Yes	2	Married	Part-time	Working the same amount	No	No	No	No	No	No				Nil	Non-H			Yes	Yes	Yes, increased	Yes	Yes				Yes	Yes	28	30	29	32	29	30.5	5	5	Yes	Same	No	Same	No	Same	No	Same	No	Same	No	Same
25	White: English / Welsh / Scottish / Northern Irish / British	No		Cohabiting	Full-time	Working more	No	No	No	No	No	No				Nil	Non-H			No		Yes, decreased	Yes	Yes				Yes	No	28	30	25	27	29	26	6	5	No	Same	Yes	Same	Yes	Same	Yes	More	Yes	More	Yes	More
25	White: English / Welsh / Scottish / Northern Irish / British	No		Single	Full-time	Working more,Working from home,Furloughed	Yes, suspected due to symptoms but never tested	Yes	Suspected		Symptomatic	Yes			Contraceptive implant (eg. Nexplanon)	Hormonal	Hormonal		No	No		Yes, decreased	No	Yes				No	No	6	8	6	8	7	7	6	6	No	Same	Yes	Same	No	Same	No	Same	Yes	Less	No	Same
30	White: English / Welsh / Scottish / Northern Irish / British	No		Married	Full-time	Working from home	No	No	No	No	No	Yes			Condoms	Non-H	Non-H		No	No		Yes, decreased	Yes	Yes				Yes	Yes	23	29	22	29	26	25.5	2	1	No	Same	Yes	Less	No	More	No	More	No	More	No	More
33	White: English / Welsh / Scottish / Northern Irish / British	No		Cohabiting	Full-time	Furloughed	Yes, suspected due to symptoms but never tested	Yes	Suspected		Symptomatic	Yes			Non-hormonal/copper coil	Non-H	Non-H		No	No		Yes, decreased	Yes	Yes				Yes	Yes	24	28	25	26	26	25.5	5	4	No	Same	Yes	Less	Yes	Less	No	Same	No	More	No	More
26	White: Any other White background	Yes	1	Married	Unemployed	Working the same amount	Yes, suspected due to symptoms but never tested	Yes	Suspected		Symptomatic	No				Nil	Non-H			No		No change	Yes	Yes				No	No	30	45	30	46	37.5	38	5	7	No	Same	No	More	Yes	Same	No	Same	Yes	More	Yes	More
29	White: English / Welsh / Scottish / Northern Irish / British	No		Separated	Full-time	Working from home	No	No	No	No	No	Yes			Progesterone-only pill (POP)	Hormonal	Hormonal		No	No		No change	Yes	Yes				Yes	No	35	21	14	35	28	24.5	5	6	No	More	Yes	Same	No	More	No	More	No	More	Yes	More
23	White: Irish	No		Single	Unemployed	Working more	Yes, no symptoms & confirmed on antibody blood test	Yes	Confirmed	Confirmed	Asymptomatic	Yes			Combined-oral contraceptive pill (COCP)	Hormonal	Hormonal		No	No		No change	Yes	Yes				No	No	33	42	32	42	37.5	37	4	4	No	Same	Yes	Same	No	More	No	Same	Yes	More	Yes	More
24	Asian / Asian British: Indian	No		Single	Unemployed	Working less	No	No	No	No	No	No				Nil	Non-H			No		No change	Yes	Yes				Yes	No	30	38	32	36	26	34	5	5	No	Same	No	Same	Yes	Same	Yes	More	Yes	More	Yes	More
41	White: English / Welsh / Scottish / Northern Irish / British	Yes	2	Married	Unemployed		No	No	No	No	No	Yes			Condoms	Non-H	Non-H		No	No		No change	Yes	Yes				Yes	Yes	26	35	26	35	30.5	30.5	6	6	No	Same	Yes	Same	Yes	Same	Yes	More	Yes	More	Yes	More
31	White: English / Welsh / Scottish / Northern Irish / British	No		Cohabiting	Full-time	Working more	No	No	No	No	No	No				Nil	Non-H			Yes	No – other reason, please specify	Yes, decreased	Yes	Yes				No	No	38	68	35	49	53	42	5	4	No	Same	No	Same	No	Same	Yes	More	Yes	More	Yes	More
38	White: English / Welsh / Scottish / Northern Irish / British	No		Single	Full-time	Furloughed	No	No	No	No	No	No				Nil	Non-H			No		No change	No	Yes				Yes	No	28	33	34	40	30.5	37	4	3	No	Same	No	More	No	More	Yes	More	Yes	More	Yes	More
23	White: English / Welsh / Scottish / Northern Irish / British	No		Single	Full-time	Working from home	No	No	No	No	No	No				Nil	Non-H			No		No change	Yes	Yes				Yes	No	35	42	79	79	38.5	79	5	3	No	Same	No	Same	Yes	Less	No	Same	Yes		Yes	Same
28	White: English / Welsh / Scottish / Northern Irish / British	No		Cohabiting	Full-time	Working less,Working from home	No	No	No	No	No	Yes			Condoms	Non-H	Non-H		No	No		No change	Yes	Yes				Yes	No periods	28	42			35		3		No	More	Yes	No periods	Yes	No periods	Yes		Yes		Yes
35	White: English / Welsh / Scottish / Northern Irish / British	Yes	2	Married	Full-time	Furloughed	No	No	No	No	No	No				Nil	Non-H			No		Yes, decreased	Yes	Yes				Yes	Yes	28	32	29	35	30	32	5	5	No	More	No	More	No	More	Yes	More	Yes	More	Yes	More
25	White: English / Welsh / Scottish / Northern Irish / British	No		Cohabiting	Full-time	Working the same amount,Working from home	No	No	No	No	No	Yes			Hormonal coil eg. Mirena/Kyleena/Jaydess/Levosert	Hormonal	Hormonal		No	No		Yes, increased	No	Yes				Yes	No	30	74	20	35	52	27.5	1	3	No	More	No	More	No	More	Yes	More	No	More	Yes	More
23	White: English / Welsh / Scottish / Northern Irish / British	No		Cohabiting	Full-time	Working from home	No	No	No	No	No	No				Nil	Non-H			No		Yes, increased	Yes	Yes				Yes	Yes	21	40	31	33	30.5	32	8	7	No	Same	No	Same	Yes	Less	Yes	Same	No	Same	Yes	More
24	White: English / Welsh / Scottish / Northern Irish / British	No		Cohabiting	Full-time	Working more	No	No	No	No	No	No				Nil	Non-H			No		No change	Yes	Yes				Yes	Yes	26	44	28	32	35	30	4	4	No	Same	Yes	Same	Yes	More	Yes	More	Yes	More	Yes	Same
36	White: English / Welsh / Scottish / Northern Irish / British	Yes	1	Married	Part-time	Working less	No	No	No	No	No	Yes			Condoms	Non-H	Non-H		No	No		Yes, increased	No	Yes				Yes	Yes	21	28	21	22	35	21.5	4	6	No	Same	Yes	Less	Yes	Less	Yes	Less	Yes	Less	Yes	More
30	White: English / Welsh / Scottish / Northern Irish / British	No		Cohabiting	Full-time	Working the same amount	No	No	No	No	No	No				Nil	Non-H			No		Yes, decreased	Yes	Yes				Yes	No	29	32	32	38	30.5	35	4	4	No	Same	No	Same	No	Same	No	More	Yes	Same	Yes	More
23	White: English / Welsh / Scottish / Northern Irish / British	No		Cohabiting	Full-time	Made redundant/lost my job	No	No	No	No	No	Yes			Condoms,Withdrawal method	Non-H	Non-H		No	Yes	No due to financial concerns	Yes, decreased	Yes	Yes				Yes	Yes	22	24	24	29	23	26.5	6	4	No	Same	No	More	No	Same	No	More	Yes	More	Yes	More
27	White: English / Welsh / Scottish / Northern Irish / British	No		Cohabiting	Full-time	Working the same amount	No	No	No	No	No	Yes			Condoms	Non-H	Non-H		No	No		Yes, decreased	Yes	Yes				Yes	No	28	32	28	45	30	36.5	3	4	No	Same	Yes	More	Yes	More	Yes	More	Yes	More	Yes	More
29	White: English / Welsh / Scottish / Northern Irish / British	No		Single	Full-time	Working less,Working from home	No	No	No	No	No	No				Nil	Non-H			No		No change	Yes	Yes				Yes	No	27	39	34	42	33	38	5	5	No	Same	No	Same	Yes	Less	Yes	More	Yes	Same	Yes	Same
27	Asian / Asian British: Indian	No		Married	Full-time	Working the same amount,Working from home	No	No	No	No	No	Yes			Condoms	Non-H	Non-H		No	No		No change	Yes	Yes				Yes	Yes	26	29	25	28	27.5	26.5	5	3	No	Same	Yes	Less	Yes	More	No	Same	Yes	More	Yes	More
24	White: English / Welsh / Scottish / Northern Irish / British	No		Single	Full-time	Furloughed	Yes, suspected due to symptoms but never tested	Yes	Suspected		Symptomatic	No				Nil	Non-H			No		No change	Yes	Yes				Yes	Yes	30	32	30	32	31	31	3	3	No	Same	Yes	Same	Yes	More	Yes	Same	Yes	Same	Yes	Same
22	White: English / Welsh / Scottish / Northern Irish / British	No		Single	Unemployed	Working less	No	No	No	No	No	Yes			Combined-oral contraceptive pill (COCP)	Hormonal	Hormonal		Yes	No		No change	No	No	They stopped due to hormonal contraception		Yes	No periods	No		0			0			9	No	More	No periods	More	No periods	More	No	Same	No	Same	No	More
23	White: English / Welsh / Scottish / Northern Irish / British	No		Cohabiting	Full-time	Working less,Working from home	No	No	No	No	No	No				Nil	Non-H			No		Yes, decreased	Yes	Yes				Yes	Yes	27	28	27	28	27.5	27.5	4	4	Yes	Same	No	Same	Yes	Same	No	Same	No	More	No	More
32	White: English / Welsh / Scottish / Northern Irish / British	Yes	2	Married	Part-time	Working more	No	No	No	No	No	Yes			Contraceptive implant (eg. Nexplanon)	Hormonal	Hormonal		No	No		No change	No	Yes				No	No	15	80	10	28	47.5	19	6	4	Yes	More	Yes	Less	Yes	More	No	More	No	Same	No	More
27	Asian / Asian British: Indian	No		Single	Full-time	Working the same amount,Working from home	Yes, suspected due to symptoms but never tested	Yes	Suspected		Symptomatic	No				Nil	Non-H			No		Yes, decreased	Yes	Yes				Yes	Yes	28	32	28	32	27	30	3	3	No	Same	Yes	Less	Yes	Less	Yes	More	Yes	More	Yes	More
20	White: English / Welsh / Scottish / Northern Irish / British	No		Single	Full-time	Working the same amount	No	No	No	No	No	No				Nil	Non-H			No		No change	Yes	Yes				Yes	Yes	28	35	28	36	31.5	32	4	5	No	Same	No	Same	No	More	Yes	More	Yes	More	Yes	More
41	White: English / Welsh / Scottish / Northern Irish / British	Yes	2	Cohabiting	Part-time	Furloughed	Yes, suspected due to symptoms but never tested	Yes	Suspected		Symptomatic	No				Nil	Non-H			No		No change	Yes	Yes				Yes	Yes	32	58	44	63	45	53.5	5	5	Yes	Same	Yes	Same	Yes	More	Yes	More	Yes	More	No	Same
23	White: English / Welsh / Scottish / Northern Irish / British	No		Cohabiting	Full-time	Working the same amount,Working from home	No	No	No	No	No	Yes			Combined-oral contraceptive pill (COCP)	Hormonal	Hormonal		No	No		Yes, decreased	No	Yes				Yes	Yes	28	28	28	28	28	28	5	4	No	Same	No	Same	No	Same	No	Same	Yes	Same	No	More
30	White: English / Welsh / Scottish / Northern Irish / British	No		Cohabiting	Full-time	Working the same amount,Working from home	No	No	No	No	No	Yes			Non-hormonal/copper coil	Non-H	Non-H		No	No		Yes, decreased	No	Yes				Yes	Yes	28	32	29	34	30	31.5	5	7	Yes	More	Yes	More	Yes	More	Yes	Less	Yes	Same	No	More
26	White: English / Welsh / Scottish / Northern Irish / British	No		Single	Full-time	Furloughed	No	No	No	No	No	Yes			Combined-oral contraceptive pill (COCP)	Hormonal	Hormonal		No	No		Yes, increased	No	Yes				Yes	Yes	28	28	28	28	28	28	5	3	No	Same	No	Same	No	More	Yes	More	Yes	More	Yes	More
19	White: English / Welsh / Scottish / Northern Irish / British	No		Single	Part-time	Furloughed	No	No	No	No	No	Yes			Contraceptive implant (eg. Nexplanon)	Hormonal	Hormonal		No	No		Yes, increased	Yes	No	They stopped due to hormonal contraception		Yes	No periods	Yes			25	41		33		7	No	Same	No periods	More	No periods	More	Yes	Same	Yes	More	Yes	More
23	White: Any other White background	No		Separated	Unemployed	Made redundant/lost my job,Quit my job	No	No	No	No	No	No				Nil	Non-H			No		No change	Yes	Yes				Yes	Yes	30	40	30	32	35	31	4	6	No	Same	No	More	Yes	Same	No	More	No	More	No	More
31	White: English / Welsh / Scottish / Northern Irish / British	No		Married	Full-time	Working from home	Yes, suspected due to symptoms but never tested	Yes	Suspected		Symptomatic	No				Nil	Non-H			No		No change	Yes	Yes				No	Yes	29	40	27	30	34.5	28.5	4	4	No	Same	Yes	Same	Yes	Same	Yes	Less	Yes	Less	Yes	Same
32	Mixed: White and Black Caribbean	No		Married	Full-time	Working less,Working from home,Furloughed	Yes, suspected due to symptoms but never tested	Yes	Suspected		Symptomatic	Yes			Combined-oral contraceptive pill (COCP)	Hormonal	Hormonal		No	No		No change		Yes				Yes	Yes	28	30	28	29	29	28.5	4	5	No	Same	No	Same	No	No periods	No		Yes	More	Yes	Same
27	White: English / Welsh / Scottish / Northern Irish / British	No		Cohabiting	Full-time	Working less	No	No	No	No	No	Yes			Combined-oral contraceptive pill (COCP)	Hormonal	Hormonal		No	No		Yes, decreased	No	Yes				Yes	Yes	21	21	21	21	28	21	5	5	No	Same	No	Same	No	More	No	More	No	Same	No	Same
40	White: Any other White background	Yes	2	Married	Self-Employed	Furloughed	No	No	No	No	No	No				Nil	Non-H			No		No change	No	Yes				Yes	No	26	31	24	29	28.5	26.5	6	5	No	Same	No	Same	No	More	No	Same	No	Same	No	More
33	White: English / Welsh / Scottish / Northern Irish / British	No		Cohabiting	Full-time	Working from home	No	No	No	No	No	Yes			Combined-oral contraceptive pill (COCP)	Hormonal	Hormonal		No	No		Yes, decreased	No	Yes				Yes	No	21	21	22	25	21	23.5	5	7	No	More	No	More	No	More	Yes	Same	Yes	Same	Yes	Same
29	White: English / Welsh / Scottish / Northern Irish / British	No		Cohabiting	Full-time	Working more	No	No	No	No	No	Yes			Combined-oral contraceptive pill (COCP)	Hormonal	Hormonal		No	No		Yes, decreased	Yes	Yes				Yes		4	6	4	6	5	5	4	4	Yes	More	No	Same	No	Same	No	Same	No	More	No	More
37	White: English / Welsh / Scottish / Northern Irish / British	No		Married	Full-time	Working more	No	No	No	No	No	No				Nil	Non-H			Yes	Yes	No change	Yes	Yes				Yes	Yes	23	28	25	28	25.5	26.5	5	5	No	Same	Yes	Same	Yes	Same	No	Same	Yes	More	Yes	Same
25	White: English / Welsh / Scottish / Northern Irish / British	No		Single	Full-time	Working from home	No	No	No	No	No	No				Nil	Non-H			No		Yes, decreased	Yes	Yes				No	No	35	50	60	85	42.5	72.5	7	2	No	More	Yes	More	Yes	Less	Yes	More	Yes	More	Yes	More
27	White: English / Welsh / Scottish / Northern Irish / British	No		Married	Full-time	Working more,Working from home	No	No	No	No	No	Yes			Condoms	Non-H	Non-H		No	No		Yes, increased	Yes	Yes				Yes	No	26	36	36	46	31	41	4	4	No	Same	No	Same	No	Same	Yes	More	No	More	Yes	More
26	White: English / Welsh / Scottish / Northern Irish / British	No		Single	Full-time	Working more	No	No	No	No	No	No				Nil	Non-H			No		Yes, increased	Yes	Yes				Yes	Yes	33	36	33	36	34.5	34.5	3	3	No	Same	Yes	More	Yes	Same	No	More	No	More	No	Same
36	White: English / Welsh / Scottish / Northern Irish / British	Yes	1	Married	Full-time	Working more,Working from home	No	No	No	No	No	No				Nil	Non-H			No		Yes, decreased	Yes	Yes				Yes	Yes	26	33	26	28	29.5	27	7	5	No	Same	Yes	Less	Yes	Less	Yes	Same	Yes	Less	Yes	Same
39	White: English / Welsh / Scottish / Northern Irish / British	No		Married	Full-time	Working from home	No	No	No	No	No	No				Nil	Non-H			Yes	No due to lack of access to fertility treatment	No change	Yes	Yes				Yes	No	14	40	27	52	27	39.5	4	4	No	Same	Yes	Same	Yes	Same	No	More	No	Same	Yes	Same
27	White: English / Welsh / Scottish / Northern Irish / British	No		Cohabiting	Full-time	Furloughed	No	No	No	No	No	Yes			Progesterone-only pill (POP)	Hormonal	Hormonal		No	No		Yes, increased	Yes	No	They stopped due to hormonal contraception		Yes	No periods	No			12	63	21	37.5	1	14	No	More	No	More	No periods	Same	No	Same	Yes	Less	No	More
33	White: Any other White background	No		Cohabiting	Full-time	Furloughed	No	No	No	No	No	No				Nil	Non-H			No		Yes, increased	Yes	Yes				Yes	Yes	15	19	25	28	17	26.5	6	5	No	Same	No	Same	Yes	Less	No	More	Yes	Less	Yes	Same
35	White: English / Welsh / Scottish / Northern Irish / British	Yes	2	Married	Full-time	Working the same amount	No	No	No	No	No	No				Nil	Non-H			No		No change	Yes	Yes				Yes	No	25	28	26	30	26.5	28	5	5	Yes	Less	No	Same	No	Same	No	Same	Yes	More	Yes	More
21	White: English / Welsh / Scottish / Northern Irish / British	No		Cohabiting	Full-time	Working more	No	No	No	No	No	Yes			Hormonal coil eg. Mirena/Kyleena/Jaydess/Levosert	Hormonal	Hormonal		No	No		Yes, increased	Yes	Yes				No	No	30	70	25	35	50	30	4	2	Yes	Same	No	Same	Yes	Same	Yes	Same	Yes	Less	Yes	Same
27	White: English / Welsh / Scottish / Northern Irish / British	No		Cohabiting	Full-time	Working more,Working from home	No	No	No	No	No	No				Nil	Non-H			No		Yes, increased	No	Yes				Yes	Yes	24	30	29	30	27	29.5	2	3	Yes	Same	No	Less	No	Same	No	Same	Yes	Same	Yes	Less
42	White: Irish	No		Cohabiting	Full-time	Working the same amount,Working from home	No	No	No	No	No	No				Nil	Non-H			Yes	Yes	No change	Yes	Yes				Yes	Yes	28	28	21	29	28	25	4	3	No	Same	Yes	Same	Yes	Less	No	More	No	Same	Yes	More
27	White: English / Welsh / Scottish / Northern Irish / British	No		Cohabiting	Self-Employed	Working less	No	No	No	No	No	No				Nil	Non-H			No		Yes, increased	Yes	Yes				Yes	No	3	5	3	8	4	5.5	3	6	No	Same	No	More	Yes	Less	Yes	More	No	More	No	More
23	White: English / Welsh / Scottish / Northern Irish / British	No		Cohabiting	Full-time	Working less,Working from home	No	No	No	No	No	No				Nil	Non-H			No		Yes, decreased	Yes	Yes				Yes	No	32	43	37	53	37.5	45	3	2	No	Same	No	Same	Yes	Same	Yes	More	No	More	No	More
43	White: English / Welsh / Scottish / Northern Irish / British	Yes	3 or more	Married	Self-Employed	Working less	No	No	No	No	No	No				Nil	Non-H			No		No change	No	Yes				Yes	No	30	35	21	45	32.5	33	3	3	Yes	Same	No	Same	No	Same	Yes	Same	No	Same	Yes	More
22	White: English / Welsh / Scottish / Northern Irish / British	No		Cohabiting	Full-time	Working from home	No	No	No	No	No	Yes			Contraceptive implant (eg. Nexplanon)	Hormonal	Hormonal		No	No		Yes, decreased	Yes	No	They stopped due to hormonal contraception		Yes	No periods	No		100	6	42	100	24		7	No	More	No periods	More	No periods	More	No	More	Yes	More	Yes	More
24	White: English / Welsh / Scottish / Northern Irish / British	No		Cohabiting	Full-time	Working less	No	No	No	No	No	Yes			Combined-oral contraceptive pill (COCP)	Hormonal	Hormonal		No	No		Yes, decreased	No	Yes				Yes	Yes	31	35	31	35	33	33	7	7	No	Same	Yes	Same	Yes	More	Yes	More	No	More	Yes	More
32	White: English / Welsh / Scottish / Northern Irish / British	No		Married	Unemployed	Working less	No	No	No	No	No	Yes			Condoms	Non-H	Non-H		No	No		Yes, decreased	Yes	Yes				Yes	No	23	31		51	27	51	5	7	No	Same	No	Same	No	Same	Yes	More	Yes	More	Yes	More
31	White: English / Welsh / Scottish / Northern Irish / British	Yes	1	Cohabiting	Full-time	Working more,Working from home	No	No	No	No	No	Yes			Condoms	Non-H	Non-H		No	No		Yes, decreased	No	Yes				No	No	25	35	16	44	30	30	3	7	No	Same	Yes	Same	Yes	More	No	More	No	Same	Yes	More
27	White: English / Welsh / Scottish / Northern Irish / British	No		Cohabiting	Full-time	Working less,Working from home	Yes, suspected due to symptoms but never tested	Yes	Suspected		Symptomatic	No				Nil	Non-H			No		No change	Yes	No	Other, please specify	Diagnosed pcos but I think hypothalmic ammenorrhea potentially too much exercise	Yes	No periods	No			32	49		40.5		5	No	Same	No periods	More	No periods	More	No	Same	No	Same	No	Same
39	Asian / Asian British: Pakistani	Yes	2	Married	Self-Employed	Quit my job	No	No	No	No	No	Yes			Hormonal coil eg. Mirena/Kyleena/Jaydess/Levosert	Hormonal	Hormonal		No	No		Yes, increased	Yes	Yes				Yes	No	22	25	17	37	23.5	27	4	2	No	Same	No	Less	No	Same	No	More	No	Same	Yes	Same
33	White: English / Welsh / Scottish / Northern Irish / British	No		Single	Full-time	Working the same amount	No	No	No	No	No	No				Nil	Non-H			No		Yes, increased	Yes	Yes				Yes	No	28	29	30	63	28.5	46.5	4	4	No	Same	No	Same	No	Same	Yes	Less	Yes	Less	Yes	Less
32	White: English / Welsh / Scottish / Northern Irish / British	No		Married	Full-time	Working the same amount,Working from home	No	No	No	No	No	No				Nil	Non-H			Yes	Yes	Yes, increased	Yes	Yes				No	Yes	22	39	25	29	30.5	27	5	5	No	More	No	More	No	More	No	More	No	More	No	More
42	White: English / Welsh / Scottish / Northern Irish / British	Yes	2	Married	Full-time	Working more,Working from home	No	No	No	No	No	Yes			Condoms	Non-H	Non-H		No	No		Yes, decreased	Yes	Yes				Yes	Yes	30	34	26	32	32	29	4	5	No	Same	Yes	Less	No	Same	No	More	No	More	Yes	More
25	White: English / Welsh / Scottish / Northern Irish / British	No		Cohabiting	Full-time	Working more	No	No	No	No	No	Yes			Hormonal coil eg. Mirena/Kyleena/Jaydess/Levosert	Hormonal	Hormonal		No	No		Yes, decreased	No	No	They stopped due to hormonal contraception		No	No periods	No periods	0	0		0	0	0			No	More	No periods	No periods	No periods	No periods	No	More	No	More	Yes	Less
23	White: English / Welsh / Scottish / Northern Irish / British	No		Cohabiting	Part-time	Working the same amount	Yes, had symptoms & confirmed on antibody blood test	Yes	Confirmed	Confirmed	Symptomatic	No				Nil	Non-H			No		Yes, decreased	Yes	Yes				Yes	Yes	30	36	28	31	33	29.5	7	7	No	Same	Yes	More	Yes	More	Yes	More	Yes	More	No	Same
29	White: English / Welsh / Scottish / Northern Irish / British	Yes	2	Married	Part-time	Furloughed	No	No	No	No	No	No				Nil	Non-H			No		No change	Yes	Yes				Yes	Yes	27	35	32	34	31	33	5	5	No	Same	No	More	No	Same	No	More	No	Less	No	Less
30	White: English / Welsh / Scottish / Northern Irish / British	No		Single	Full-time	Working from home	No	No	No	No	No	Yes			Combined-oral contraceptive pill (COCP)	Hormonal	Hormonal		No	No		No change	Yes	Yes				Yes	Yes	28	28	28	28	28	28	2	3	No	Same	No	More	No	More	No	Same	No	More	Yes	More
30	White: English / Welsh / Scottish / Northern Irish / British	No		Cohabiting	Full-time	Working less,Furloughed	No	No	No	No	No	No				Nil	Non-H			No		Yes, decreased	Yes	Yes				Yes	Yes	28	36	28	36	32	32	6	5	No	Same	Yes	Less	Yes	Less	No	Same	No	More	No	More
26	White: English / Welsh / Scottish / Northern Irish / British	No		Cohabiting	Full-time	Working from home	No	No	No	No	No	Yes			Combined-oral contraceptive pill (COCP)	Hormonal	Hormonal		No	No		Yes, decreased	No	Yes				Yes	Yes	26	29	28	30	27.5	29	5	4	No	Same	No	Less	No	More	No	Same	No	More	No	More
34	White: English / Welsh / Scottish / Northern Irish / British	No		Single	Full-time	Working the same amount,Working from home	No	No	No	No	No	Yes			Progesterone-only pill (POP)	Hormonal	Hormonal		No	No		No change	No	No	They stopped due to hormonal contraception		No	No periods	No periods									No	Same	No periods	No periods	No periods	No periods	Yes	Same	No	Same	No	Same
21	White: English / Welsh / Scottish / Northern Irish / British	No		Single	Unemployed	Working the same amount	No	No	No	No	No	No				Nil	Non-H			No		Yes, decreased	No	Yes				Yes		5	7	5	9	6	7	5	6	No	Same	Yes	Less	Yes	More	No	More	No	Same	Yes	Same
24	White: English / Welsh / Scottish / Northern Irish / British	No		Cohabiting	Full-time	Working from home	No	No	No	No	No	Yes			Combined-oral contraceptive pill (COCP),Condoms	Hormonal	Hormonal		No	No		No change	No	Yes				Yes	Yes	28	28	28	28	28	28	5	5	No	Same	No	Same	No	Same	No	Same	No	Same	Yes	Same
31	White: Any other White background	No		Married	Full-time	Working more	No	No	No	No	No	No				Nil	Non-H			No		No change	Yes	Yes				Yes	No	5	7	4	6	6	5	5	5	No	Same	Yes	Same	Yes	Same	No	Same	Yes	Less	Yes	Same
27	White: English / Welsh / Scottish / Northern Irish / British	No		Single	Full-time	Furloughed	No	No	No	No	No	No				Nil	Non-H			No		Yes, increased	No	Yes				Yes	Yes	25	37	22	30	31	26	5	6	No	More	Yes	Less	No	More	No	Same	No	Less	No	More
30	White: English / Welsh / Scottish / Northern Irish / British	No		Cohabiting	Full-time	Working the same amount	No	No	No	No	No	Yes			Condoms	Non-H	Non-H		No	No		No change	Yes	Yes				Yes	Yes	26	29	28	32	27.5	30	7	10	No	Same	No	Same	Yes	Same	Yes	More	Yes	More	Yes	More
36	White: English / Welsh / Scottish / Northern Irish / British	Yes	2	Married	Full-time	Working more,Working from home,Furloughed	No	No	No	No	No	No				Nil	Non-H			No		Yes, decreased	Yes	Yes				Yes	No	27	33	19	27	30	23	5	6	No	Same	Yes	More	No	More	No	More	No	More	Yes	More
18	White: English / Welsh / Scottish / Northern Irish / British	No		Single	Unemployed	Working less	No	No	No	No	No	No				Nil	Non-H			No		No change	Yes	Yes				No	Yes	29	43	24	27	36	25.5	5	4	No	Same	No	Same	No	Same	No	Same	No	Same	No
28	White: English / Welsh / Scottish / Northern Irish / British	Yes	2	Married	Full-time	Working the same amount	No	No	No	No	No	Yes			Condoms,Family-planning method (eg. charting, cervical mucus monitoring, basal temperature)	Non-H	Non-H		No	No		No change	No	Yes				Yes	Yes	24	28	24	31	26	27.5	5	6	No	More	Yes	Same	Yes	More	No	More	No	More	Yes	More
34	White: English / Welsh / Scottish / Northern Irish / British	No		Single	Full-time	Made redundant/lost my job	No	No	No	No	No	Yes			Hormonal coil eg. Mirena/Kyleena/Jaydess/Levosert	Hormonal	Hormonal		No	No		No change	Yes	Yes				Yes	Yes	29	34	30	38	31.5	34	8	11	No	Same	No	More	Yes	More	Yes	Same	Yes	Same	Yes	Same
23	White: English / Welsh / Scottish / Northern Irish / British	No		Single	Unemployed	Working less	No	No	No	No	No	Yes			Condoms	Non-H	Non-H		No	No		Yes, increased	Yes	Yes				Yes	No	28	30	32	42	29	37	5	5	No	Same	Yes	Less	Yes	Less	No		Yes	Less	No	Same
21	White: English / Welsh / Scottish / Northern Irish / British	No		Single	Part-time	Working more	No	No	No	No	No	Yes			Progesterone-only pill (POP)	Hormonal	Hormonal		No	No		Yes, increased	No	Yes				Yes	No	28	28	50	65	28	57.5	5	12	No	More	No	More	No	More	No	More	No	More	No	Same
37	White: English / Welsh / Scottish / Northern Irish / British	Yes	1	Married	Full-time	Working more	No	No	No	No	No	Yes			Condoms	Non-H	Non-H		No	No		Yes, decreased	Yes	Yes				Yes	Yes	20	42	19	28	31	23.5	7	5	No	Same	Yes	Less	No	Same	Yes	More	Yes	More	Yes	More
39	White: English / Welsh / Scottish / Northern Irish / British	Yes	2	Married	Full-time	Working the same amount	No	No	No	No	No	Yes			Hormonal coil eg. Mirena/Kyleena/Jaydess/Levosert	Hormonal	Hormonal		Yes	No		No change	No	Yes				No	No	4				4			14	Yes	Same	No periods	More			Yes	More	Yes	More	Yes	More
37	White: English / Welsh / Scottish / Northern Irish / British	Yes	1	Married	Full-time	Working from home	No	No	No	No	No	No				Nil	Non-H			No		Yes, decreased	Yes	Yes				Yes	No	24	30	15	26	27	20.5	5	7	No	Same	Yes	More	Yes	More	No	Same	No	Same	Yes	Same
30	White: English / Welsh / Scottish / Northern Irish / British	No		Single	Full-time	Working from home	No	No	No	No	No	No				Nil	Non-H			No		Yes, increased	Yes	Yes				Yes	No	28	32	40	50	30	45	4	4	No	Same	No	No periods	No	No periods	No	More	No	Same	Yes	Same
25	White: English / Welsh / Scottish / Northern Irish / British	No		Cohabiting	Full-time	Furloughed	No	No	No	No	No	Yes			Combined-oral contraceptive pill (COCP)	Hormonal	Hormonal		No	No		Yes, decreased	Yes	Yes				Yes	No	25	30	22	25	27.5	23.5	3	4	Yes	Less	Yes	More	Yes	More	Yes	More	No	More	Yes	More
35	White: English / Welsh / Scottish / Northern Irish / British	No		Single	Full-time	Working the same amount,Working from home	No	No	No	No	No	No				Nil	Non-H			No		No change	Yes	Yes				Yes	Yes	25	28	23	27	26.5	25	4	3	No	Same	No	More	Yes	More	No	Same	Yes	Same	Yes	More
31	White: English / Welsh / Scottish / Northern Irish / British	No		Cohabiting	Full-time	Working less,Working from home,Furloughed,Made redundant/lost my job	No	No	No	No	No	Yes			Hormonal coil eg. Mirena/Kyleena/Jaydess/Levosert	Hormonal	Hormonal		No	No		Yes, increased	Yes	Yes				No	Yes	24	73	24	30	48.5	27	2	4	No	Same	No	More	No	More	Yes	Same	Yes	Same	Yes	Less
29	White: English / Welsh / Scottish / Northern Irish / British	No		Cohabiting	Full-time	Working more	No	No	No	No	No	Yes			Non-hormonal/copper coil	Non-H	Non-H		No	No		No change	Yes	Yes				Yes	Yes	28	32	31	38	30	34.5	5	4	Yes	More	No	Same	Yes	Less	Yes	Same	Yes	More	Yes	Less
25	White: English / Welsh / Scottish / Northern Irish / British	No		Single	Full-time	Working more,Working from home	No	No	No	No	No	Yes			Hormonal coil eg. Mirena/Kyleena/Jaydess/Levosert	Hormonal	Hormonal		No	No		No change	No	No	They stopped due to hormonal contraception			No periods	No									Yes	Less	No periods	No periods	No periods	No periods	Yes	More	No	More	No	More
28	Asian / Asian British: Indian	No		Married	Full-time	Working less	No	No	No	No	No	No				Nil	Non-H			No		Yes, increased	Yes	Yes				Yes	No	28	30	35	37	29	36	4	5	No	Same	No	Same	No	More	Yes	More	No	More	No	More
33	White: Any other White background	No		Married	Part-time	Working the same amount,Working from home	No	No	No	No	No	No				Nil	Non-H			No		No change	No	Yes				Yes	Yes	32	34	30	34	33	32	4	7	No	Same	Yes	Less	Yes	Less	Yes	More	Yes	More	Yes	More
31	White: English / Welsh / Scottish / Northern Irish / British	No		Married	Full-time	Working the same amount	No	No	No	No	No	No				Nil	Non-H			No		Yes, decreased	Yes	No	They stopped due to hormonal contraception		Yes	Yes	Yes	29	30	29	31	29.5	30		4	Yes	Less	No periods	Same	No periods	More	Yes	More	No	More	Yes	Same
31	White: English / Welsh / Scottish / Northern Irish / British	No		Single	Full-time	Working more	No	No	No	No	No	Yes			Hormonal coil eg. Mirena/Kyleena/Jaydess/Levosert	Hormonal	Hormonal		No	No		Yes, increased	Yes	Yes				Yes	Yes	28	32	28	35	30	31.5	8	8	Yes	Same	No	More	Yes	More	No	More	No	More	Yes	More
21	White: English / Welsh / Scottish / Northern Irish / British	No		Cohabiting	Unemployed	Working from home	No	No	No	No	No	Yes			Combined-oral contraceptive pill (COCP)	Hormonal	Hormonal		No	No		Yes, decreased	No	Yes				Yes	Yes	28	30	28	30	29	29	3	3	No	Same	No	Same	No	More	Yes	More	Yes	More	Yes	More
30	White: English / Welsh / Scottish / Northern Irish / British	No		Married	Full-time	Working the same amount,Working from home	No	No	No	No	No	No				Nil	Non-H			Yes	Yes	Yes, increased	Yes	Yes				No	No	50	100	34	44	75	39	5	7	No	More	No	Same	Yes	More	No	More	No	Same	No	More
35	White: English / Welsh / Scottish / Northern Irish / British	No		Married	Full-time	Working the same amount,Working from home,Furloughed	No	No	No	No	No	Yes			Non-hormonal/copper coil	Non-H	Non-H		No	No		Yes, increased	Yes	Yes				Yes	Yes	23	29	25	25	26	25	4	4	No	Same	No	Same	No	Same	Yes	More	Yes	Same	No	Same
27	White: English / Welsh / Scottish / Northern Irish / British	No		Cohabiting	Full-time	Working less	No	No	No	No	No	Yes			Combined-oral contraceptive pill (COCP)	Hormonal	Hormonal		No	No		No change	No	Yes				Yes	Yes	24	24	24	24	24	24	5	6	No	Same	No	Same	Yes	Same	No	More	Yes	More	Yes	More
20	White: English / Welsh / Scottish / Northern Irish / British	Yes	1	Single	Unemployed	Quit my job	No	No	No	No	No	No				Nil	Non-H			No		Yes, decreased	Yes	Yes				Yes	No	20	28	25	45	24	35	5	7	No	Same	Yes	More	Yes	More	Yes	More	Yes	More	Yes	More
24	White: English / Welsh / Scottish / Northern Irish / British	No		Single	Part-time	Working more	No	No	No	No	No	No				Nil	Non-H			No		Yes, decreased	Yes	Yes				Yes	Yes	29	35	30	36	32	33	3	5	Yes	Same	Yes	More	Yes	Same	Yes	More	Yes	Same	Yes	More
33	White: English / Welsh / Scottish / Northern Irish / British	Yes	1	Married	Full-time	Working more	No	No	No	No	No	Yes			Hormonal coil eg. Mirena/Kyleena/Jaydess/Levosert	Hormonal	Hormonal		No	No		No change	Yes	No	They stopped due to hormonal contraception		Yes	No	No			15	15		15		2	No	More	No	More	Yes	More	Yes	More	Yes	More	Yes	More
31	White: English / Welsh / Scottish / Northern Irish / British	No		Married	Full-time	Working the same amount,Working from home	No	No	No	No	No	Yes			Hormonal coil eg. Mirena/Kyleena/Jaydess/Levosert	Hormonal	Hormonal		No	No		Yes, decreased	No	Yes				Yes	No	28	33	26	30	30.5	28	4	2	No	Same	No	Same	No	More	No	More	Yes	Same	Yes	More
24	White: English / Welsh / Scottish / Northern Irish / British	No		Cohabiting	Full-time	Working less,Working from home	No	No	No	No	No	Yes			Combined-oral contraceptive pill (COCP)	Hormonal	Hormonal		No	No		Yes, increased	Yes	Yes				No	No	1	3	1	2	2	1.5	2	1	No	Less	No	No periods	No	No periods	Yes	More	Yes	More	Yes	More
29	White: Any other White background	No		Single	Unemployed	Quit my job	No	No	No	No	No	Yes			Contraceptive implant (eg. Nexplanon)	Hormonal	Hormonal		No	No		No change	No	Yes				No	No	100	100	20	40	100	30	3	10	Yes	More	No	Same	No	Same	No	More	No	More	No	More
24	White: English / Welsh / Scottish / Northern Irish / British	No		Cohabiting	Full-time	Working the same amount	Yes, suspected due to symptoms but never tested	Yes	Suspected		Symptomatic	Yes			Combined-oral contraceptive pill (COCP)	Hormonal	Hormonal		No	No		Yes, decreased	No	Yes				Yes	Yes	63	63	63	63	63	63	3	5	No	Same	Yes	Less	Yes	More	Yes	Less	Yes	More	Yes	More
25	White: English / Welsh / Scottish / Northern Irish / British	No		Single	Part-time	Working more	No	No	No	No	No	Yes			Contraceptive implant (eg. Nexplanon)	Hormonal	Hormonal		No	No		No change	No	Yes				No	No	20	24	17	25	22	21	4	7	No	Same	Yes	More	No	More	No	More	No	More	No	More
23	White: English / Welsh / Scottish / Northern Irish / British	No		Single	Self-Employed	Furloughed	No	No	No	No	No	Yes			Combined-oral contraceptive pill (COCP)	Hormonal	Hormonal		No	No		Yes, decreased	Yes	Yes				Yes	Yes	28	30	28	30	29	29	4	5	No	Same	No	Same	No	More	No	More	Yes	More	No	More
32	White: English / Welsh / Scottish / Northern Irish / British	No		Married	Full-time	Working from home	No	No	No	No	No	Yes			Combined-oral contraceptive pill (COCP)	Hormonal	Hormonal		No	No		Yes, decreased	No	Yes				Yes	Yes	28	28	25	30	28	27.5	4	6	No	More	No	More	No	More	Yes	Same	No	More	No	More
30	White: English / Welsh / Scottish / Northern Irish / British	No		Cohabiting	Full-time	Working more,Working from home	No	No	No	No	No	Yes			Combined-oral contraceptive pill (COCP)	Hormonal	Hormonal		No	No		No change	No	Yes				Yes	No	21	23	26	29	22	27.5	3	5	No	Same	No	Less	Yes	Same	No	More	No	More	No	More
28	White: English / Welsh / Scottish / Northern Irish / British	No		Single	Full-time	Working less,Working from home	No	No	No	No	No	No				Nil	Non-H			No		No change	No	Yes				No	No	30	50	31	54	40	42.5	2	8	Yes	More	Yes	Same	Yes	More	No	More	No	More	Yes
36	White: English / Welsh / Scottish / Northern Irish / British	Yes	1	Married	Part-time	Working the same amount	No	No	No	No	No	No				Nil	Non-H			Yes	Yes	No change	Yes	Yes				Yes	No	33	100	28	35	66.5	31.5	12	5	Yes	Less	No	Same	No	More	Yes	Less	Yes	Less	Yes	Same
27	White: Any other White background	No		Married	Unemployed	Working more	Yes, suspected due to symptoms but never tested	Yes	Suspected		Symptomatic	No				Nil	Non-H			No		No change	Yes	Yes				Yes	Yes	28	32	28	32	30	30	5	5	No	Same	No	Same	No	Same	Yes	More	Yes	More	Yes	More
25	White: English / Welsh / Scottish / Northern Irish / British	No		Single	Full-time	Working more	No	No	No	No	No	Yes			Contraceptive implant (eg. Nexplanon)	Hormonal	Hormonal		No	No		Yes, increased	Yes	Yes				No	Yes	18	90	25	30	54	27.5	5	5	Yes	Less	Yes	Same	Yes	Less	Yes	More	No	Same	Yes	Same
29	White: English / Welsh / Scottish / Northern Irish / British	No		Cohabiting	Self-Employed	Working the same amount	No	No	No	No	No	No				Nil	Non-H			No		Yes, decreased	Yes	Yes				Yes	Yes	25	28	24	27	26.5	25.5	4	4	No	Same	No	Same	No	Same	No	More	No	More	Yes	More
26	Asian / Asian British: Indian	No		Single	Full-time	Working the same amount	No	No	No	No	No	Yes			Hormonal coil eg. Mirena/Kyleena/Jaydess/Levosert	Hormonal	Hormonal		No	No		No change		No	They stopped due to hormonal contraception		No	No periods	No periods									No	Same	No periods	No periods	No periods	No periods	Yes	More	Yes	More	No	Same
24	White: English / Welsh / Scottish / Northern Irish / British	No		Cohabiting	Self-Employed	Working less	No	No	No	No	No	Yes			Non-hormonal/copper coil	Non-H	Non-H		No	No		Yes, decreased	Yes	Yes				Yes	No	17	21	11	42	19	26.5	3	14	No	More	No	More	Yes	Same	Yes	More	Yes	More	No	Same
34	White: English / Welsh / Scottish / Northern Irish / British	Yes	1	Cohabiting	Part-time	Working from home	No	No	No	No	No	No				Nil	Non-H			No		Yes, decreased	Yes	Yes				Yes	No	30	34	25	29	32	27	5	4	No	Same	No	Same	No	Same	Yes	More	No	More	No	More
29	White: English / Welsh / Scottish / Northern Irish / British	No		Cohabiting	Part-time	Furloughed	No	No	No	No	No	Yes			Non-hormonal/copper coil	Non-H	Non-H		No	No		Yes, decreased	Yes	Yes				Yes	Yes	28	34	28	34	31	31	5	5	No	Same	Yes	Less	Yes	Less	Yes	Same	Yes	Same	Yes	Less
20	White: English / Welsh / Scottish / Northern Irish / British	No		Single	Part-time	Working more	No	No	No	No	No	No				Nil	Non-H			No		No change	No	Yes				No	Yes	24	44	28	30	34	29	3	4	No	Same	Yes	Less	Yes	Less	Yes	Same	Yes	Less	Yes	More
23	White: English / Welsh / Scottish / Northern Irish / British	No		Cohabiting	Unemployed	Working from home	No	No	No	No	No	Yes			Combined-oral contraceptive pill (COCP)	Hormonal	Hormonal		Yes	No		Yes, increased	Yes	Yes				No	No	31	100	31	100	65.5	65.5	15	22	Yes	More	Yes	Same	Yes	More	No	More	No	More	Yes	More
20	White: English / Welsh / Scottish / Northern Irish / British	No		Single	Part-time	Furloughed	Yes, suspected due to symptoms but never tested	Yes	Suspected		Symptomatic	Yes			Progesterone-only pill (POP)	Hormonal	Hormonal		Yes	No		Yes, increased	Yes	No	They stopped due to hormonal contraception		No	No periods	No periods									No	More	No periods	No periods	No periods	No periods	Yes	More	No	More	No	More
47	Asian / Asian British: Indian	Yes	2	Married	Part-time	Working the same amount,Working from home	No	No	No	No	No	No				Nil	Non-H			No		No change	No	Yes				Yes	No	24	28	4	4	26	4	4	22	No	More	Yes	More	No	Same	No	Same	No	Same	Yes	Less
24	Asian / Asian British: Indian	No		Single	Full-time	Working more	Yes, had symptoms & confirmed on antibody blood test	Yes	Confirmed	Confirmed	Symptomatic	Yes			Non-hormonal/copper coil	Non-H	Non-H		No	No		Yes, decreased	Yes	Yes				Yes	Yes	27	30	27	29	28.5	28	6	7	No	Same	Yes	Same	Yes	Less	Yes	More	Yes	More	Yes	More
27	White: English / Welsh / Scottish / Northern Irish / British	No		Cohabiting	Full-time	Working less	No	No	No	No	No	Yes			Combined-oral contraceptive pill (COCP)	Hormonal	Hormonal		No	No		Yes, decreased	No	Yes				Yes	Yes	28	28	28	28	28	28	5	5	Yes	More	Yes	Same	Yes	More	Yes	More	No	More	No	Same
20	White: English / Welsh / Scottish / Northern Irish / British	No		Single	Part-time	Working more	No	No	No	No	No	Yes			Combined-oral contraceptive pill (COCP),Contraceptive app	Hormonal	Hormonal		Yes	No		Yes, increased	Yes	Yes				No	No	12	34	25	31	23	28	9	4	Yes	Less	Yes	Same	Yes	Same	No	Same	Yes	More	No	Same
31	White: Any other White background	Yes	1	Married	Part-time	Working more	Yes, suspected due to symptoms but never tested	Yes	Suspected		Symptomatic	Yes			Condoms	Non-H	Non-H		No	No		Yes, decreased	No	Yes				Yes	Yes	27	30	26	31	28.5	28.5	4	4	No	Same	Yes	More	Yes	More	Yes	More	Yes	More	No	More
30	White: English / Welsh / Scottish / Northern Irish / British	Yes	2	Married	Part-time	Working the same amount	No	No	No	No	No	Yes			Condoms	Non-H	Non-H		No	No		Yes, increased	Yes	Yes				Yes	Yes	29	32	28	31	30.5	29.5	9	7	No	More	Yes	Same	No	More	No	More	No	More	Yes	More
27	White: English / Welsh / Scottish / Northern Irish / British	No		Cohabiting	Part-time	Working less	No	No	No	No	No	Yes			Combined-oral contraceptive pill (COCP)	Hormonal	Hormonal		No	No		Yes, decreased	No	Yes				Yes	Yes	28	34	28	34	31	31	4	5	No	Same	No	More	Yes	More	Yes	More	Yes	More	No	Same
28	White: English / Welsh / Scottish / Northern Irish / British	No		Cohabiting	Full-time	Working from home	No	No	No	No	No	Yes			Hormonal coil eg. Mirena/Kyleena/Jaydess/Levosert	Hormonal	Hormonal		No	No		Yes, increased	No	Yes				Yes	No	27	33	30	34	30	32	5	4	No	More	No	Same	No	More	No	More	No	More	No	More
32	White: English / Welsh / Scottish / Northern Irish / British	No		Married	Full-time	Working more	No	No	No	No	No	No				Nil	Non-H			Yes	Yes	Yes, decreased	Yes	Yes				Yes	No	32	55	0		43.5	0	6		No		No	No periods	No	No periods	Yes		Yes	Same	Yes	Same
33	White: English / Welsh / Scottish / Northern Irish / British	No		Married	Self-Employed	Working less	No	No	No	No	No	Yes			Condoms	Non-H	Non-H		No	No		Yes, decreased	Yes	Yes				Yes	Yes	28	33	25	28	30.5	26.5	3	4	No	Same	No	Same	No	More	Yes	More	No	More	No	More
25	White: English / Welsh / Scottish / Northern Irish / British	No		Single	Full-time	Working the same amount,Working from home	No	No	No	No	No	Yes			Contraceptive implant (eg. Nexplanon)	Hormonal	Hormonal		No	No		Yes, increased	No	Yes				No	No periods	6	100	100	100	53	100	7		Yes	Less	Yes		Yes	No periods	Yes	More	Yes		Yes	More
23	White: English / Welsh / Scottish / Northern Irish / British	No		Cohabiting	Full-time	Working the same amount,Working from home	No	No	No	No	No	Yes			Combined-oral contraceptive pill (COCP)	Hormonal	Hormonal		No	No		Yes, decreased	No	Yes				Yes	Yes	28	28	27	28	28	27.5	4	4	No	Same	No	Same	No	More	Yes	Same	Yes	More	Yes	Same
43	White: English / Welsh / Scottish / Northern Irish / British	No		Single	Full-time	Working from home	No	No	No	No	No	No				Nil	Non-H			No		No change	Yes	Yes				Yes	Yes	28	38	28	32	33	30	6	6	No	Same	Yes	Same	Yes	Same	Yes	Same	Yes	More	Yes	Less
29	White: English / Welsh / Scottish / Northern Irish / British	No		Cohabiting	Self-Employed	Working more,Working from home	No	No	No	No	No	Yes			Condoms	Non-H	Non-H		No	No		Yes, decreased	Yes	Yes				Yes	Yes	29	32	27	28	30.5	27.5	5	5	No	More	No	More	Yes	Same	Yes	More	Yes	More	Yes	More
27	White: English / Welsh / Scottish / Northern Irish / British	No		Single	Self-Employed,Unemployed	Working the same amount	No	No	No	No	No	Yes			Combined-oral contraceptive pill (COCP)	Hormonal	Hormonal		No	No		No change	Yes	Yes				Yes	Yes	28	29	27	29	28.5	28	4	4	No	Same	No	Same	Yes	Same	Yes	More	Yes	More	Yes	More
28	White: English / Welsh / Scottish / Northern Irish / British	Yes	1	Married	Unemployed	Working the same amount	No	No	No	No	No	No				Nil	Non-H			Yes	Yes	No change	Yes	Yes				No	No	31	41	31	41	36	36	6	6	No	Same	Yes	Same	Yes	Same	Yes	Less	Yes	More	Yes	Same
23	White: English / Welsh / Scottish / Northern Irish / British	No		Cohabiting	Full-time	Working from home	Yes, suspected due to symptoms but never tested	Yes	Suspected		Symptomatic	Yes			Condoms	Non-H	Non-H		No	No		Yes, decreased	Yes	Yes				Yes	Yes	26	32	22	26	29	24	5	8	No	Same	Yes	Same	Yes	Less	No	More	No	More	Yes	More
25	White: English / Welsh / Scottish / Northern Irish / British	No		Single	Full-time	Working more,Working from home	No	No	No	No	No	No				Nil	Non-H			No		Yes, decreased	No	Yes				Yes	Yes	30	35	35	40	32.5	37.5	4	4	No	Less	Yes	Less	No	More	No	Less	Yes	Same	Yes	More
21	White: English / Welsh / Scottish / Northern Irish / British	No		Single	Part-time	Working more	No	No	No	No	No	Yes			Hormonal coil eg. Mirena/Kyleena/Jaydess/Levosert	Hormonal	Hormonal		No	No		No change	Yes	Yes				No	No	28	35	30	36	31.5	33	6	10	No	Same	No	More	Yes	More	No	Same	Yes	Same	Yes	Same
31	White: Irish	No		Cohabiting	Full-time	Working from home	No	No	No	No	No	Yes			Condoms	Non-H	Non-H		No	No		No change	Yes	Yes				No	No	30	52	30	36	41	33	5	5	No	Same	No	More	No	More	No	Same	No	Same	No	Same
35	White: English / Welsh / Scottish / Northern Irish / British	No		Married	Full-time	Working more,Working from home,Furloughed	No	No	No	No	No	No				Nil	Non-H			No		Yes, decreased	Yes	Yes				Yes	Yes	27	30	23	28	28.5	25.5	4	3	No	More	No	Same	Yes	Same	No	More	No	More	No	More
26	White: English / Welsh / Scottish / Northern Irish / British	No		Single	Full-time	Working from home	No	No	No	No	No	Yes			Combined-oral contraceptive pill (COCP)	Hormonal	Hormonal		No	No		Yes, decreased	Yes	Yes				Yes	Yes	28	29	28	29	28.5	28.5	3	3	No	Same	No	Same	Yes	Same	No	More	No	Same	No	Same
28	White: English / Welsh / Scottish / Northern Irish / British	No		Cohabiting	Full-time	Working more	Yes, suspected due to symptoms but never tested	Yes	Suspected		Symptomatic	No				Nil	Non-H			No		Yes, decreased	Yes	Yes				Yes	Yes	21	35	35	42	28	38.5	6	3	No	Same	Yes	More	No	More	Yes	More	Yes	More	Yes	More
39	White: English / Welsh / Scottish / Northern Irish / British	Yes	1	Separated	Self-Employed	Working more	Yes, suspected due to symptoms but never tested	Yes	Suspected		Symptomatic	No				Nil	Non-H			No		No change	Yes	Yes				Yes	Yes	28	28	25	31	28	28	7	7	No	More	Yes	More	No	More	No	More	No	More	No	Same
28	White: English / Welsh / Scottish / Northern Irish / British	No		Single	Full-time	Working from home	No	No	No	No	No	Yes			Contraceptive implant (eg. Nexplanon),Progesterone-only pill (POP)	Hormonal	Hormonal		Yes	No		No change	No	No	They stopped due to hormonal contraception		No	No periods	No periods									No	Same	No	No periods	No periods	No periods	Yes	More	Yes	Same	Yes	More
26	White: English / Welsh / Scottish / Northern Irish / British	No		Cohabiting	Full-time	Working from home	No	No	No	No	No	Yes			Combined-oral contraceptive pill (COCP)	Hormonal	Hormonal		No	No		Yes, decreased	No	Yes				Yes	Yes	28	28	28	28	28	28	4	4	No	Same	No	Same	No	Same	Yes	Same	Yes	More	Yes	More
23	White: English / Welsh / Scottish / Northern Irish / British	No		Cohabiting	Full-time	Working from home	No	No	No	No	No	Yes			Condoms	Non-H	Non-H		No	No		Yes, increased	Yes	Yes				Yes	Yes	30	35	30	35	32.5	32.5	5	5	No	Same	Yes	More	Yes	More	Yes	More	Yes	More	Yes	More
42	White: English / Welsh / Scottish / Northern Irish / British	No		Married	Full-time	Working from home	No	No	No	No	No	Yes			Progesterone-only pill (POP)	Hormonal	Hormonal		Yes	No		Yes, decreased	Yes	Yes				Yes	No	25	35	5	40	30	22.5	14	22	Yes	More	Yes	More	No	Same	No	More	No	More	Yes	Same
22	White: Irish	No		Single	Full-time	Working more,Working from home	No	No	No	No	No	No				Nil	Non-H			No		No change	No	Yes				Yes	Yes	35	40	30	40	37.5	35	4	2	No	Same	No	No periods	Yes	More	Yes	More	Yes	More	Yes	More
28	Asian / Asian British: Indian	No		Married	Full-time	Working from home	No	No	No	No	No	No				Nil	Non-H			No		No change	Yes	Yes				Yes	No periods	28	32			30		5		No	Same	No	No periods	No	No periods	No	Same	No	Same	Yes	Same
32	White: English / Welsh / Scottish / Northern Irish / British	No		Cohabiting	Full-time	Working from home	No	No	No	No	No	No				Nil	Non-H			Yes	Yes	No change	Yes	Yes				Yes	Yes	25	31	31	35	28	33	5	7	No	Same	Yes	Same	Yes	More	No	More	No	More	Yes
28	Asian / Asian British: Chinese	No		Single	Full-time	Working the same amount,Working from home	No	No	No	No	No	Yes			Non-hormonal/copper coil	Non-H	Non-H		No	No		Yes, decreased	Yes	Yes				Yes	Yes	27	30	28	32	28.5	30	7	8	Yes	Same	Yes	Same	Yes	Same	No	More	Yes	Same	Yes	More
27	White: Irish	No		Cohabiting	Full-time	Working from home	Yes, suspected due to symptoms but never tested	Yes	Suspected		Symptomatic	Yes			Combined-oral contraceptive pill (COCP)	Hormonal	Hormonal		No	No		Yes, decreased	No	Yes				Yes	No	28	28	28	28	28	28	7	4	No	Same	No	Less	No	Less	No	More	No	More	No	More
21	White: English / Welsh / Scottish / Northern Irish / British	No		Cohabiting	Part-time	Working more	No	No	No	No	No	Yes			Combined-oral contraceptive pill (COCP)	Hormonal	Hormonal		Yes	No		Yes, decreased	Yes	Yes				Yes	Yes	28	28	28	28	28	28	4	4	No		Yes	Same	No	Same	No		No	Same	Yes	Same
29	White: Irish	No		Single	Full-time	Working more,Working from home	No	No	No	No	No	Yes			Contraceptive implant (eg. Nexplanon)	Hormonal	Hormonal		No	No		Yes, increased	No	Yes				No	No	60	100	15	40	80	27.5	2	5	Yes	More	No	More	Yes	More	Yes	More	No	More	No	More
23	White: English / Welsh / Scottish / Northern Irish / British	No		Cohabiting	Full-time	Working from home	No	No	No	No	No	No				Nil	Non-H			No		Yes, decreased	Yes	Yes				Yes	Yes	26	31	24	26	28.5	25	5	3	No	Same	No	Same	No	Same	No	Same	Yes	More	Yes	More
35	White: English / Welsh / Scottish / Northern Irish / British	No		Married	Full-time	Working less	No	No	No	No	No	No				Nil	Non-H			Yes	No – other reason, please specify	Yes, decreased	Yes	Yes				Yes	No	21	32	21	47	26.5	34	5	5	No	Same	Yes	Same	Yes	Same	Yes	More	Yes	More	Yes	More
22	White: English / Welsh / Scottish / Northern Irish / British	No		Cohabiting	Full-time	Working more	Yes, suspected due to symptoms but never tested	Yes	Suspected		Symptomatic	Yes			Hormonal coil eg. Mirena/Kyleena/Jaydess/Levosert	Hormonal	Hormonal		No	No		Yes, decreased	No	Yes				Yes	No	25	30	13	18	27.5	15.5	6	10	No	More	No	More	Yes	More	Yes	More	Yes	Same	No	More
32	White: English / Welsh / Scottish / Northern Irish / British	No		Married	Full-time	Working the same amount	No	No	No	No	No	No				Nil	Non-H			No		Yes, increased	Yes	Yes				Yes	Yes	25	30	26	30	27.5	28	2	4	No	Same	No	More	No	More	No	More	No	More	Yes	More
25	White: English / Welsh / Scottish / Northern Irish / British	No		Cohabiting	Full-time	Working the same amount	No	No	No	No	No	No				Nil	Non-H			No		Yes, decreased	Yes	Yes				Yes	Yes	26	39	28	33	32.5	30.5	5	4	Yes	Same	Yes	Less	Yes	Less	Yes	More	Yes	More	Yes	Same
27	White: English / Welsh / Scottish / Northern Irish / British	No		Cohabiting	Full-time	Working from home	No	No	No	No	No	No				Nil	Non-H			No		Yes, decreased	Yes	Yes				Yes	Yes	30	37	30	36	33.5	33	4	4	No	More	No	Same	Yes	More	No	More	Yes	More	Yes	Less
26	White: English / Welsh / Scottish / Northern Irish / British	Yes	1	Married	Full-time	Working less	Yes, suspected due to symptoms but never tested	Yes	Suspected		Symptomatic	No				Nil	Non-H			No		Yes, decreased	Yes	Yes				Yes	No	29	35	92	94	32	93	4	4	No	Same	Yes	More	Yes	More	No	Same	Yes	More	Yes	More
31	White: English / Welsh / Scottish / Northern Irish / British	Yes	1	Cohabiting	Full-time	Working from home	No	No	No	No	No	No				Nil	Non-H			No		No change	Yes	No	Other, please specify	I was pregnant	Yes	No periods	Yes	21	29	23	33	25	28	5	2	No	Same	No periods	Less	No periods	More	Yes	More	Yes	More	Yes	More
29	White: Any other White background	No		Cohabiting	Full-time	Working the same amount,Working from home	No	No	No	No	No	Yes			Hormonal coil eg. Mirena/Kyleena/Jaydess/Levosert	Hormonal	Hormonal		No	No		Yes, decreased	Yes	Yes				Yes	Yes	21	28	21	28	24.5	24.5	7	9	No	Same	No	Same	Yes	More	Yes	Same	Yes	Same	Yes	Same
26	White: English / Welsh / Scottish / Northern Irish / British	No		Cohabiting	Full-time	Working more	Yes, had symptoms & confirmed on swab	Yes	Confirmed	Confirmed	Symptomatic	No				Nil	Non-H			No		No change	Yes	Yes				Yes	Yes	29	32	32	36	30.5	34	7	8	No	Same	No	Less	No	More	Yes	More	Yes	More	Yes	Same
40	White: English / Welsh / Scottish / Northern Irish / British	Yes	1	Cohabiting	Full-time	Working the same amount	Yes, had symptoms & confirmed on swab	Yes	Confirmed	Confirmed	Symptomatic	No				Nil	Non-H			No		No change	Yes	Yes				Yes	No	28	33	35	45	30.5	40	5	5	No	More	No	Same	No	Same	No	Same	Yes	Same	Yes	Same
29	White: English / Welsh / Scottish / Northern Irish / British	No		Cohabiting	Full-time	Working the same amount	No	No	No	No	No	Yes			Combined-oral contraceptive pill (COCP)	Hormonal	Hormonal		No	No		Yes, decreased	No	Yes				Yes	No	30	30	9	28	30	18.5	3	7	No	More	No	More	No	More	No	More	Yes	Same	Yes	Same
37	White: English / Welsh / Scottish / Northern Irish / British	Yes	3 or more	Married	Unemployed	Working more	No	No	No	No	No	Yes			Condoms	Non-H	Non-H		No	No		Yes, decreased	Yes	Yes				Yes	No	28	30	14	37	29	25.5	9	15	No	Same	Yes	Less	No	More	Yes	More	Yes	More	Yes	More
27	White: Irish	No		Cohabiting	Full-time	Working more	No	No	No	No	No	Yes			Combined-oral contraceptive pill (COCP)	Hormonal	Hormonal		No	No		No change	No	No	They stopped due to hormonal contraception		Yes	No periods	No periods	0				0				No	Same	No periods	No periods	No periods	No periods	No	Same	No	Same	No	Same
39	White: English / Welsh / Scottish / Northern Irish / British	Yes	2	Married	Self-Employed	Working from home	No	No	No	No	No	Yes			Condoms	Non-H	Non-H		No	No		Yes, decreased	Yes	Yes				Yes	Yes	27	30	26	32	28.5	29	6	8	No	Same	Yes	Less	No	More	No	More	No	More	Yes	More
26	White: English / Welsh / Scottish / Northern Irish / British	No		Married	Full-time	Working the same amount	No	No	No	No	No	No				Nil	Non-H			No		Yes, decreased	Yes	Yes				Yes	No	26	28	20	40	27	30	7	7	No	Same	Yes	Same	Yes	Same	Yes	Same	No	More	Yes	More
29	Asian / Asian British: Indian	No		Married	Full-time	Working from home	No	No	No	No	No	No				Nil	Non-H			Yes	Yes	Yes, increased	Yes	Yes				No	No							5	5	Yes	Same	No	Same	No	Same	No	Same	Yes	Same	Yes	Same
28	White: English / Welsh / Scottish / Northern Irish / British	No		Cohabiting	Full-time	Working from home	No	No	No	No	No	No				Nil	Non-H			No		Yes, decreased	No	Yes				Yes	No	28	37	29	44	32.5	36.5	5	8	No	Same	Yes	Same	Yes	More	Yes	More	No	More	Yes	More
34	White: English / Welsh / Scottish / Northern Irish / British	No		Cohabiting	Full-time	Working more,Working from home	No	No	No	No	No	No				Nil	Non-H			No		Yes, decreased	No	Yes				Yes	Yes	26	28	26	28	27	27	4	3	No	Same	No	Same	Yes	More	No		Yes	Same	Yes	Less
33	White: English / Welsh / Scottish / Northern Irish / British	Yes	2	Cohabiting	Full-time	Working more	No	No	No	No	No	No				Nil	Non-H			No		Yes, decreased	No	Yes				Yes	No	28	30	32	38	29	35	3	3	No	Same	Yes	Less	No	More	Yes	More	Yes	More	Yes	More
28	Asian / Asian British: Pakistani	Yes	3 or more	Married	Unemployed	Working the same amount	No	No	No	No	No	No				Nil	Non-H			No		No change	Yes	Yes				Yes		28	28	28	28	28	28	5	7	No	Same	No	More	No	Same	No	More	No	Same	No	Same
24	White: Any other White background	No		Single	Full-time	Working less	Yes, suspected due to symptoms but never tested	Yes	Suspected		Symptomatic	No				Nil	Non-H			No		No change	Yes	Yes				Yes	No	27	28	8	40	27.5	24	6	5	No	More	Yes	Same	Yes	Same	No	More	Yes	More	Yes	More
29	White: English / Welsh / Scottish / Northern Irish / British	No		Cohabiting	Part-time	Working more	No	No	No	No	No	Yes			Non-hormonal/copper coil	Non-H	Non-H		No	No		Yes, decreased	Yes	Yes				Yes	Yes	30	54	29	41	42	35	5	6	Yes	Same	No	Same	Yes	Same	Yes	More	No	More	No	Same
31	White: English / Welsh / Scottish / Northern Irish / British	No		Married	Full-time	Furloughed	No	No	No	No	No	No				Nil	Non-H			No		Yes, increased	Yes	Yes				Yes	Yes	31	35	28	30	33	29	5	6	No	Same	Yes	Less	No	Same	Yes	Less	No	More	Yes	Less
33	White: English / Welsh / Scottish / Northern Irish / British	No		Single	Full-time	Working less	No	No	No	No	No	No				Nil	Non-H			No		No change	Yes	Yes				Yes	Yes	26	32	25	27	29	26	5	4	No	Same	No	Same	Yes	Same	Yes	More	Yes	More	Yes	More
39	White: English / Welsh / Scottish / Northern Irish / British	Yes	2	Cohabiting	Unemployed	Working from home	No	No	No	No	No	No				Nil	Non-H			No		Yes, decreased	Yes	Yes				Yes	Yes	28	28	28	28	28	28	7	7	No	Same	Yes	Same	No	Same	No	Same	Yes	More	Yes	More
25	White: English / Welsh / Scottish / Northern Irish / British	No		Cohabiting	Unemployed	Working the same amount,Working from home	No	No	No	No	No	Yes			Contraceptive implant (eg. Nexplanon)	Hormonal	Hormonal		No	No		No change	Yes	No	They stopped due to hormonal contraception		Yes	No periods	No			2	30		16		10	Yes	More	No periods	More	No periods	Same	No	More	No	More	No	More
30	White: English / Welsh / Scottish / Northern Irish / British	No		Single	Full-time	Working more,Working from home	No	No	No	No	No	Yes			Non-hormonal/copper coil	Non-H	Non-H		No	No		Yes, decreased	Yes	Yes				Yes	Yes	27	32	24	30	29.5	27	5	3	No	Same	No	Less	Yes	Same	Yes	More	Yes	More	Yes	More
28	White: English / Welsh / Scottish / Northern Irish / British	Yes	2	Married	Full-time	Working more,Working from home	No	No	No	No	No	Yes			Hormonal coil eg. Mirena/Kyleena/Jaydess/Levosert	Hormonal	Hormonal		No	No		Yes, decreased	Yes	Yes				Yes	Yes	26	28	24	28	27	26	8	10	No	More	No	Same	Yes	More	Yes	More	Yes	More	Yes	More
25	White: Any other White background	No		Single	Full-time	Working from home	No	No	No	No	No	Yes			Condoms	Non-H	Non-H		No	No		No change	Yes	Yes				Yes	No	29	34	35	50	31.5	42.5	4	3	No	Same	No	Same	No	Same	Yes	Same	Yes	More	Yes	Same
24	White: English / Welsh / Scottish / Northern Irish / British	No		Cohabiting	Unemployed	Working more	Yes, had symptoms & confirmed on swab	Yes	Confirmed	Confirmed	Symptomatic	Yes			Hormonal coil eg. Mirena/Kyleena/Jaydess/Levosert	Hormonal	Hormonal		No	No		Yes, decreased	Yes	Yes				No	No	2	7	0	0	4.5	0	5		Yes	Less	No	No periods	Yes	No periods	Yes	More	Yes	More	Yes	More
29	White: English / Welsh / Scottish / Northern Irish / British	No		Cohabiting	Full-time	Working the same amount	Yes, no symptoms & confirmed on antibody blood test	Yes	Confirmed	Confirmed	Asymptomatic	No				Nil	Non-H			No		Yes, decreased	Yes	Yes				Yes	Yes	30	37	31	32	33.5	31.5	5	5	No	Same	No	Same	No	Same	No	Same	Yes	Same	Yes	Same
27	White: English / Welsh / Scottish / Northern Irish / British	No		Cohabiting	Full-time	Made redundant/lost my job	No	No	No	No	No	Yes			Condoms	Non-H	Non-H		No	No		Yes, decreased	Yes	Yes				Yes	No	30	43	42	52	36.5	47	3	3	No	Same	Yes	More	Yes	More	Yes	More	Yes	Same	Yes	More
32	Mixed: White and Asian	No		Cohabiting	Self-Employed	Working the same amount,Working from home	No	No	No	No	No	Yes			Combined-oral contraceptive pill (COCP)	Hormonal	Hormonal		No	No		Yes, decreased	No	Yes				Yes	Yes							7	5	No	Same	No	Same	Yes	Less	Yes	Less	Yes	Less	Yes	Less
28	White: English / Welsh / Scottish / Northern Irish / British	No		Married	Full-time	Working the same amount,Working from home	No	No	No	No	No	No				Nil	Non-H			Yes	Yes	Yes, increased	Yes	Yes				Yes	Yes	26	26	26	26	26	26	4	4	No	Same	No	Same	No	Same	No	Same	No	Same	No	Same
24	White: English / Welsh / Scottish / Northern Irish / British	No		Single	Full-time	Working the same amount	No	No	No	No	No	No				Nil	Non-H			No		Yes, increased	Yes	Yes				Yes	Yes	24	30	24	28	27	26	3	5	Yes	Less	No	More	No	Same	No	Same	Yes	Same	Yes	Same
27	White: Any other White background	No		Cohabiting	Full-time	Working the same amount,Working from home	No	No	No	No	No	Yes			Condoms	Non-H	Non-H		No	No		Yes, decreased	Yes	Yes				No	No	19	24	19	25	21.5	22	4	4	No	Same	No	Same	Yes	Same	Yes	More	Yes	More	Yes	Same
30	White: English / Welsh / Scottish / Northern Irish / British	No		Married	Full-time	Working the same amount	No	No	No	No	No	No				Nil	Non-H			Yes	Yes	No change	Yes	Yes				Yes	Yes	34	36	32	36	35	34	5	5	No	Same	No	Same	No	Same	No	Same	No	Same	No	Same
22	Mixed: White and Asian	No		Single	Self-Employed	Working from home	Yes, suspected due to symptoms but never tested	Yes	Suspected		Symptomatic	Yes			Progesterone-only pill (POP)	Hormonal	Hormonal		No	No		Yes, increased		No	They stopped due to hormonal contraception		No	No periods	No periods									No	Same	No periods	No periods	No periods	No periods	Yes	More	Yes	More	Yes	More
26	White: English / Welsh / Scottish / Northern Irish / British	No		Cohabiting	Full-time	Working more,Working from home	No	No	No	No	No	No				Nil	Non-H			No		Yes, increased	Yes	Yes				Yes	No	28	32	27	40	30	33.5	4	3	No	Same	Yes	Less	Yes	Less	Yes	Same	No	More	Yes	More
40	White: English / Welsh / Scottish / Northern Irish / British	Yes	0	Cohabiting	Full-time	Working the same amount	Yes, suspected due to symptoms but never tested	Yes	Suspected		Symptomatic	Yes			Condoms	Non-H	Non-H		No	No		Yes, decreased	Yes	Yes				Yes	Yes	28	28	22	26	28	24	6	4	No	Same	No	Same	No	Same	No	Same	No	Same	No	Same
28	White: English / Welsh / Scottish / Northern Irish / British	No		Single	Part-time	Furloughed	Yes, suspected due to symptoms but never tested	Yes	Suspected		Symptomatic	No				Nil	Non-H			No		No change	No	Yes				Yes	Yes	27	30	27	30	28.5	28.5	6	4	No	More	Yes	Same	Yes	More	No	Same	No	Same	Yes	Same
23	White: English / Welsh / Scottish / Northern Irish / British	No		Single	Unemployed	Working the same amount	No	No	No	No	No	Yes			Progesterone-only pill (POP)	Hormonal	Hormonal		No	No		No change	Yes	Yes				No	No	30	90	5	20	60	12.5	7	10	No	More	Yes	More	Yes	More	No	Same	Yes	More	Yes	More
20	White: English / Welsh / Scottish / Northern Irish / British	No		Single	Unemployed	Working the same amount	No	No	No	No	No	No				Nil	Non-H			No		No change	Yes	Yes				Yes	No	26	38	20	28	32	24	4	6	No	Same	No	More	No	Same	Yes	More	Yes	Same	Yes	Less
30	White: English / Welsh / Scottish / Northern Irish / British	No		Single	Full-time	Furloughed	No	No	No	No	No	Yes			Progesterone-only pill (POP)	Hormonal	Hormonal		No	No		Yes, increased	Yes	Yes				Yes	Yes	10	42	12	35	26	23.5	5	6	No	More	No	More	No	More	No	More	No	More	No	More
27	White: English / Welsh / Scottish / Northern Irish / British	No		Single	Full-time	Working less	No	No	No	No	No	No				Nil	Non-H			No		No change	No	Yes				Yes	No	15	56	3	87	35.5	45	5	6	No	Same	Yes	Same	Yes	More	Yes	More	No	Same	No	More
28	White: English / Welsh / Scottish / Northern Irish / British	No		Cohabiting	Full-time	Working from home	No	No	No	No	No	Yes			Condoms	Non-H	Non-H		No	No		Yes, decreased	Yes	Yes				Yes	Yes	26	40	26	35	33	30.5	4	4	No	Same	Yes	Same	Yes	More	Yes	More	Yes	More	Yes	More
22	White: Any other White background	No		Cohabiting	Full-time	Furloughed	No	No	No	No	No	Yes			Condoms	Non-H	Non-H		No	No		Yes, increased	Yes	Yes				Yes	Yes	24	27	23	25	25.5	24	6	7	No	More	No	Same	Yes	More	Yes	More	Yes	More	Yes	Same
29	White: English / Welsh / Scottish / Northern Irish / British	No		Married	Full-time	Working the same amount,Working from home	No	No	No	No	No	No				Nil	Non-H			No		Yes, increased	Yes	Yes				Yes	Yes	31	100	31	40	65.5	35.5	7	7	No	Same	Yes	Same	Yes	Same	No	Same	No	More	Yes	Same
32	White: English / Welsh / Scottish / Northern Irish / British	No		Cohabiting	Full-time	Working from home	No	No	No	No	No	Yes			Progesterone-only pill (POP)	Hormonal	Hormonal		No	No		Yes, decreased	No	No	They stopped due to hormonal contraception		Yes	No periods	Yes	0	0	31	31	0	31		2	No	Same	No periods	More	No periods	More	No	Same	No	Same	No	Same
25	Mixed: White and Asian	No		Single	Full-time	Working more	No	No	No	No	No	Yes			Combined-oral contraceptive pill (COCP)	Hormonal	Hormonal		No	No		Yes, increased	No	Yes				Yes	No	5	7	4	7	6	5.5	4	4	Yes	Less	Yes	Less	No		Yes	Less	Yes	More	Yes	More
44	White: English / Welsh / Scottish / Northern Irish / British	Yes	1	Married	Part-time	Working more	No	No	No	No	No	Yes			Condoms	Non-H	Non-H		No	No		Yes, decreased	Yes	Yes				Yes	Yes	25	36	25	28	30.5	26.5	5	8	Yes	Same	Yes	Same	Yes	More	Yes	More	Yes	More	Yes	More
22	White: English / Welsh / Scottish / Northern Irish / British	No		Single	Unemployed	Working less	No	No	No	No	No	No				Nil	Non-H			No		No change	Yes	Yes				Yes	Yes	21	42	23	32	31.5	27.5	6	6	No	Same	Yes	Same	Yes	More	Yes	More	Yes	More	Yes	More
35	White: Irish	No		Single	Part-time,Unemployed	Working from home	No	No	No	No	No	No				Nil	Non-H			No		Yes, decreased	Yes	Yes				Yes	Yes	28	35	30	37	31.5	33.5	5		No	Same	Yes	Same	Yes	Same	No	Same	Yes	Same	Yes	Same
38	White: English / Welsh / Scottish / Northern Irish / British	Yes	2	Married	Full-time	Working from home	No	No	No	No	No	Yes			Condoms	Non-H	Non-H		No	No		Yes, decreased	No	Yes						40	70	35	45	55	40	10	6	No	Same	Yes	Less	Yes	Same	Yes	Same	Yes	Less	Yes	Less
31	White: English / Welsh / Scottish / Northern Irish / British	No		Cohabiting	Full-time	Working the same amount	No	No	No	No	No	Yes			Progesterone-only pill (POP)	Hormonal	Hormonal		No	No		Yes, decreased	No	No	They stopped due to hormonal contraception		Yes	No periods	No	0	0	30	30	0	30		12	No	Same	No periods	More	No periods	More	No	More	Yes	More	Yes	Same
28	White: English / Welsh / Scottish / Northern Irish / British	No		Single	Self-Employed	Working less	No	No	No	No	No	No				Nil	Non-H			No		Yes, increased	Yes	Yes				No	Yes	17	47	29	35	32	32	5	5	No	Same	No	More	No	More	Yes	Same	Yes	More	Yes	More
40	White: Any other White background	No		Married	Full-time	Working from home	No	No	No	No	No	Yes			Hormonal coil eg. Mirena/Kyleena/Jaydess/Levosert	Hormonal	Hormonal		No	No		No change	Yes	No	They stopped due to hormonal contraception		Yes	No periods	Yes			2	5		3.5		3	No	Same	No periods	More	No periods	More	No	More	No	More	No	More
32	White: English / Welsh / Scottish / Northern Irish / British	Yes	2	Married	Part-time	Working more	No	No	No	No	No	Yes			Condoms	Non-H	Non-H		No	No		Yes, decreased	Yes	Yes				Yes	Yes	29	30	28	30	29.5	29	3	5	No	Same	No	More	No	More	No	More	No	More	No	More
31	White: English / Welsh / Scottish / Northern Irish / British	Yes	2	Married	Unemployed	Working more	No	No	No	No	No	No				Nil	Non-H			No		No change	Yes	Yes				Yes	Yes	28	30	27	32	29	29.5	6	6	No	More	Yes	More	No	More	No	More	No	More	Yes	More
25	White: English / Welsh / Scottish / Northern Irish / British	No		Single	Full-time	Working the same amount	No	No	No	No	No	Yes			Non-hormonal/copper coil	Non-H	Non-H		No	No		Yes, decreased	Yes	Yes				Yes	Yes	30	36	28	31	33	29.5	6	4	Yes	Less	Yes	Less	Yes	Same	No	Same	Yes	Same	Yes	More
31	Mixed: White and Asian	No		Single	Full-time	Working more	No	No	No	No	No	Yes			Hormonal coil eg. Mirena/Kyleena/Jaydess/Levosert	Hormonal	Hormonal		No	No		Yes, increased	No	No	They stopped due to hormonal contraception		No	No periods	No periods	0	0	0	0	0	0			No	Same	No periods	No periods	No periods	No periods	Yes	Same	Yes	More	No	More
27	White: English / Welsh / Scottish / Northern Irish / British	No		Cohabiting	Full-time	Working from home	Yes, suspected due to symptoms but never tested	Yes	Suspected		Symptomatic	No				Nil	Non-H			No		No change	Yes	Yes				Yes	Yes	32	37	28	30	34.5	29	4	5	No	Same	No	Same	Yes	Same	Yes	Same	Yes	Same	Yes	More
29	Asian / Asian British: Chinese	No		Cohabiting	Full-time	Working the same amount	No	No	No	No	No	Yes			Contraceptive implant (eg. Nexplanon)	Hormonal	Hormonal		No	No		Yes, decreased	No	No	They stopped due to hormonal contraception		No	Yes	No periods	28	32			30				No	Same	No	No periods	No periods	No periods	No	Less	No	Same	No	Same
25	White: English / Welsh / Scottish / Northern Irish / British	No		Cohabiting	Full-time	Working the same amount	Yes, suspected due to symptoms but never tested	Yes	Suspected		Symptomatic	Yes			Contraceptive implant (eg. Nexplanon)	Hormonal	Hormonal		No	No		No change	No	Yes				No	No	10	27	9	25	18.5	17	4	4	Yes	Less	No	Same	No	Same	Yes	More	Yes	More	Yes	Same
19	White: English / Welsh / Scottish / Northern Irish / British	No		Single	Unemployed	Working the same amount	No	No	No	No	No	No				Nil	Non-H			No		Yes, increased	Yes	Yes				Yes	Yes	28	31	30	32	29.5	31	5	6	No	Same	No	Same	No	Same	Yes	More	No	Same	Yes	Same
23	White: English / Welsh / Scottish / Northern Irish / British	No		Single	Part-time	Furloughed	Yes, suspected due to symptoms but never tested	Yes	Suspected		Symptomatic	Yes			Combined-oral contraceptive pill (COCP)	Hormonal	Hormonal		Yes	No		Yes, decreased	No	Yes				Yes	Yes	28	30	28	30	29	29	5	5	No	Same	No	Same	Yes	Less	Yes	More	Yes	More	Yes	More
26	White: Any other White background	No		Cohabiting	Full-time	Working the same amount,Working from home	No	No	No	No	No	Yes			Condoms	Non-H	Non-H		No	No		Yes, increased	Yes	Yes				Yes	No	24	29	28	44	26.5	36	4	4	No	More	No	Same	Yes	Same	Yes	More	No	Same	Yes	More
27	White: English / Welsh / Scottish / Northern Irish / British	No		Cohabiting	Full-time	Working more,Working from home	No	No	No	No	No	Yes			Condoms,Hormonal coil eg. Mirena/Kyleena/Jaydess/Levosert	Hormonal	Hormonal		No	No		Yes, decreased	Yes	Yes				Yes	No	30	31	30	38	30.5	34	7	7	No	Same	Yes		Yes	Same	Yes	More	No		Yes	Same
26	White: English / Welsh / Scottish / Northern Irish / British	No		Cohabiting	Full-time	Working from home	No	No	No	No	No	Yes			Hormonal coil eg. Mirena/Kyleena/Jaydess/Levosert	Hormonal	Hormonal		No	No		Yes, decreased	Yes	Yes				Yes	No	25	40	30	43	32.5	36.5	5	2	Yes	Same	No	Same	Yes	More	No	More	No	More	Yes	Same
26	White: English / Welsh / Scottish / Northern Irish / British	No		Single	Full-time	Furloughed	No	No	No	No	No	No				Nil	Non-H			No		Yes, increased	Yes	Yes				Yes	Yes	26	30	27	35	28	31	6	6	No	Same	Yes	Same	Yes	Same	Yes	Same	Yes	More	Yes	Same
31	White: English / Welsh / Scottish / Northern Irish / British	No		Cohabiting	Full-time	Working more	No	No	No	No	No	Yes			Hormonal coil eg. Mirena/Kyleena/Jaydess/Levosert	Hormonal	Hormonal		No	No		Yes, decreased	Yes	Yes				Yes	No	22	21	14	14	21.5	14	3	5	No	More	No	More	No	More	Yes	More	Yes	More	No	More
20	Asian / Asian British: Indian	No		Single	Unemployed	Working from home	No	No	No	No	No	Yes			Combined-oral contraceptive pill (COCP)	Hormonal	Hormonal		No	No		Yes, decreased	Yes	Yes				Yes	Yes	5	80	21	21	42.5	21	22	4	Yes	Less	Yes	Less	Yes	Less	Yes	More	Yes	More	Yes	Less
26	White: English / Welsh / Scottish / Northern Irish / British	No		Cohabiting	Full-time	Working the same amount	No	No	No	No	No	No				Nil	Non-H			No		No change	Yes	Yes				Yes	Yes	15	27	29	43	21	36	6	6	No	Same	No	More	Yes	Same	Yes	More	Yes	More	Yes	Same
37	White: English / Welsh / Scottish / Northern Irish / British	Yes	3 or more	Married	Part-time	Working more	No	No	No	No	No	Yes			Hormonal coil eg. Mirena/Kyleena/Jaydess/Levosert	Hormonal	Hormonal		No	No		Yes, decreased	Yes	Yes				Yes	Yes	28	28	21	25	28	23	4	5	No	Same	Yes	Less	No	Same	No	More	No	Same	No	More
32	Asian / Asian British: Indian	No		Cohabiting	Self-Employed	Working the same amount,Working from home	No	No	No	No	No	Yes			Hormonal coil eg. Mirena/Kyleena/Jaydess/Levosert	Hormonal	Hormonal		No	No		Yes, decreased	Yes	Yes				Yes	No	21	29	21	30	25	25.5	7	7	Yes	Same	Yes	Same	Yes	More	Yes	More	Yes	More	Yes	More
40	White: English / Welsh / Scottish / Northern Irish / British	No		Single	Full-time	Working more,Working from home	No	No	No	No	No	No				Nil	Non-H			No		Yes, increased	Yes	Yes				Yes	No	25	31	26	34	28	30	3	3	No	Same	No	More	No	More	Yes	More	No	More	Yes	More
28	White: English / Welsh / Scottish / Northern Irish / British	No		Cohabiting	Full-time	Working the same amount	No	No	No	No	No	No				Nil	Non-H			No		Yes, increased	Yes	Yes				Yes	Yes	30	31	28	35	30.5	31.5	4	4	No	Same	No	Same	Yes	Same	Yes	Less	Yes	Less	Yes	Less
21	White: English / Welsh / Scottish / Northern Irish / British	No		Single	Full-time	Working the same amount,Working from home	No	No	No	No	No	No				Nil	Non-H			No		Yes, increased	Yes	Yes				Yes	No	22	42	29	49	32	39	7	7	No	Same	No	More	No	Same	Yes	Same	No	More	No	More
22	Mixed: Any other Mixed / Multiple ethnic background	No		Single	Part-time	Working less	No	No	No	No	No	Yes			Combined-oral contraceptive pill (COCP)	Hormonal	Hormonal		Yes	No		Yes, decreased	Yes	Yes				Yes	No	5	7	2	4	6	3	4	2	No	Less	No	No periods	No	Same	Yes		Yes	More	No	More
33	White: English / Welsh / Scottish / Northern Irish / British	No		Cohabiting	Full-time	Working the same amount	No	No	No	No	No	No				Nil	Non-H			No		Yes, decreased	Yes	Yes				Yes	Yes	25	27	23	27	26	25	4	4	No	Same	No	More	No	Same	Yes	More	No	Same	Yes	More
29	White: Any other White background	No		Cohabiting	Full-time	Working from home	No	No	No	No	No	Yes			Condoms,Contraceptive app,Withdrawal method	Non-H	Non-H		No	No		Yes, decreased	Yes	Yes				Yes	Yes	28	29	28	29	28.5	28.5	4	3	No	Same	Yes	Same	Yes	More	Yes	Same	Yes	More	Yes	More
24	White: English / Welsh / Scottish / Northern Irish / British	No		Cohabiting	Full-time	Working more	No	No	No	No	No	Yes			Non-hormonal/copper coil	Non-H	Non-H		No	No		No change	No	Yes				No	No	3	15	3	15	9	9	4	5	Yes	Same	Yes	Less	Yes	Same	Yes	Same	No	Same	Yes	Less
20	Asian / Asian British: Any other Asian background	No		Single	Unemployed	Working less	Yes, suspected due to symptoms but never tested	Yes	Suspected		Symptomatic	Yes			Combined-oral contraceptive pill (COCP)	Hormonal	Hormonal		Yes	No		No change	Yes	Yes				Yes	Yes	27	29	26	27	28	26.5	6	7	No	Same	Yes	More	Yes	More	Yes	More	Yes	More	Yes	Same
27	White: English / Welsh / Scottish / Northern Irish / British	No		Cohabiting	Full-time	Working the same amount	Yes, no symptoms & confirmed on antibody blood test	Yes	Confirmed	Confirmed	Asymptomatic	No				Nil	Non-H			No		No change	No	Yes				Yes	Yes	30	42	30	34	36	32	5	5	No	Same	Yes	Less	Yes	Same	Yes	Same	No	Same	No	Same
33	White: English / Welsh / Scottish / Northern Irish / British	Yes	1	Cohabiting	Full-time	Made redundant/lost my job	No	No	No	No	No	No				Nil	Non-H			Yes	Yes	Yes, increased	Yes	Yes				Yes	Yes	28	31	27	28	29.5	27.5	4	4	No	Same	No	Same	No	More	Yes	More	Yes	More	Yes	More
22	White: English / Welsh / Scottish / Northern Irish / British	No		Single	Part-time	Furloughed	No	No	No	No	No	Yes			Hormonal coil eg. Mirena/Kyleena/Jaydess/Levosert	Hormonal	Hormonal		No	No		No change	Yes	Yes				No	No	100	100	100	100	100	100	7	7	Yes	Same	Yes	Same	Yes	Same	No	Same	Yes	Same	Yes
32	White: English / Welsh / Scottish / Northern Irish / British	No		Cohabiting	Full-time	Working from home	Yes, suspected due to symptoms but never tested	Yes	Suspected		Symptomatic	Yes			Non-hormonal/copper coil	Non-H	Non-H		No	No		No change	Yes	Yes				Yes	Yes	27	30	32	33	28.5	32.5	4	4	No	Same	Yes	Same	Yes	Same	Yes	More	No	More	Yes	Same
29	White: English / Welsh / Scottish / Northern Irish / British	No		Cohabiting	Full-time	Working the same amount,Working from home	No	No	No	No	No	Yes			Combined-oral contraceptive pill (COCP)	Hormonal	Hormonal		No	No		Yes, decreased	No	Yes				Yes	Yes	28	28	28	28	28	28	4	6	No	Same	Yes	Less	No		No	More	No	More	No	More
25	White: English / Welsh / Scottish / Northern Irish / British	No		Cohabiting	Full-time	Furloughed	No	No	No	No	No	Yes			Combined-oral contraceptive pill (COCP)	Hormonal	Hormonal		Yes	No		Yes, decreased	Yes	Yes				Yes	Yes	21	21	11	11	21	11	8	4	No	More	Yes	Less	Yes	Less	Yes	Same	Yes	More	Yes	Same
27	White: Any other White background	No		Cohabiting	Self-Employed	Working less	Yes, suspected due to symptoms but never tested	Yes	Suspected		Symptomatic	Yes			Non-hormonal/copper coil	Non-H	Non-H		No	No		Yes, increased	No	Yes				Yes	Yes	23	35	18	26	29	22	6	8	No	Same	Yes	More	Yes	More	No	Same	Yes	Same	No	Same
27	White: English / Welsh / Scottish / Northern Irish / British	No		Cohabiting	Part-time,Self-Employed	Working from home	No	No	No	No	No	Yes			Condoms,Contraceptive app,Family-planning method (eg. charting, cervical mucus monitoring, basal temperature),Withdrawal method	Non-H	Non-H		No	No		Yes, decreased	Yes	Yes				Yes	Yes	27	30	27	33	28.5	30	4	5	No	Same	Yes	More	Yes	Same	Yes	More	Yes	Same	Yes	More
19	White: Any other White background	No		Single	Unemployed	Working less	No	No	No	No	No	Yes			Combined-oral contraceptive pill (COCP)	Hormonal	Hormonal		No	No		Yes, decreased	No	Yes				Yes	Yes	28	28	28	28	28	28	4	4	No	More	No	Same	No	More	No	More	No	More	No	More
37	White: English / Welsh / Scottish / Northern Irish / British	Yes	2	Married	Unemployed	Working the same amount	No	No	No	No	No	Yes			Condoms,Contraceptive implant (eg. Nexplanon)	Hormonal	Hormonal		No	No		Yes, increased	No	Yes				No	Yes	28	100	28	28	64	28	5	5	No	Same	No	More	No	More	No	Same	No	More	No	Same
25	Asian / Asian British: Indian	No		Single	Full-time	Working more	No	No	No	No	No	No				Nil	Non-H			No		Yes, decreased	Yes	Yes				Yes	No	28	33	25	56	30.5	40.5	4	2	No	Same	Yes	More	Yes	Less	Yes	More	No	More	No	More
31	White: Any other White background	No		Single	Full-time	Working from home	No	No	No	No	No	Yes			Hormonal coil eg. Mirena/Kyleena/Jaydess/Levosert	Hormonal	Hormonal		No	No		Yes, increased	Yes	No	They stopped due to hormonal contraception		Yes	No periods	Yes			25	33		29		6	No	More	No periods	Less	Yes	Same	Yes	More	Yes	More	Yes	More
46	White: English / Welsh / Scottish / Northern Irish / British	Yes	1	Married	Full-time	Working the same amount	Yes, suspected due to symptoms but never tested	Yes	Suspected		Symptomatic	No				Nil	Non-H			No		No change	Yes	Yes				Yes	No periods	28	31			29.5		2		Yes	Less	No	No periods	Yes	No periods	No	More	Yes	More	Yes	More
36	White: Any other White background	No		Single	Full-time	Working from home	Yes, suspected due to symptoms but never tested	Yes	Suspected		Symptomatic	No				Nil	Non-H			No		No change	Yes	Yes				Yes	Yes	23	29	26	28	26	27	4	4	No	Same	No	Same	No	Same	Yes	More	Yes	Same	Yes	More
23	White: English / Welsh / Scottish / Northern Irish / British	No		Single	Part-time	Furloughed	No	No	No	No	No	Yes			Combined-oral contraceptive pill (COCP)	Hormonal	Hormonal		No	No		Yes, decreased	No	Yes				Yes	Yes	27	28	28	29	27.5	28.5	7	5	No	Same	Yes	Same	Yes	Less	Yes	More	Yes	More	No	More
36	White: English / Welsh / Scottish / Northern Irish / British	No		Single	Full-time	Furloughed	No	No	No	No	No	No				Nil	Non-H			No		No change	Yes	Yes				No	No	28	48	30	40	38	35	4	4	No	Same	No	Same	No	Same	Yes	More	No	More	No	More
28	White: English / Welsh / Scottish / Northern Irish / British	No		Cohabiting	Full-time	Working the same amount,Working from home	No	No	No	No	No	Yes			Combined-oral contraceptive pill (COCP)	Hormonal	Hormonal		No	No		Yes, decreased	No	Yes				Yes	Yes	28	28	28	28	28	28	3	3	No	Same	No	Same	No	Same	No	More	Yes	More	Yes	More
32	White: English / Welsh / Scottish / Northern Irish / British	No		Married	Self-Employed	Working less,Working from home	No	No	No	No	No	No				Nil	Non-H			Yes	Yes	No change	Yes	Yes				Yes	Yes	28	54	28	33	41	30.5	5	7	Yes	Less	No	Same	No	Same	Yes	Less	Yes	Same	Yes	Same
27	White: English / Welsh / Scottish / Northern Irish / British	No		Cohabiting	Full-time	Working the same amount	No	No	No	No	No	No				Nil	Non-H			No		Yes, decreased	Yes	Yes				Yes	No	28	30	30	40	29	35	6	8	No	Same	Yes	Same	No	Same	No	Same	No	Same	Yes	Same
32	Black: Caribbean	No		Married	Full-time	Furloughed	No	No	No	No	No	No				Nil	Non-H			No		No change	Yes	Yes				Yes	No	28	29	32	32	28.5	32	4	4	No	Same	No	Same	No	More	No	More	No	More	No	More
34	White: English / Welsh / Scottish / Northern Irish / British	Yes	2	Married	Part-time	Working the same amount,Working from home	No	No	No	No	No	Yes			Non-hormonal/copper coil	Non-H	Non-H		No	No		No change	No	Yes				Yes	No	27	29	21	29	28	25	7	6	No	More	Yes	Same	No	Same	Yes	More	Yes	More	Yes	Same
27	White: Any other White background	No		Cohabiting	Full-time	Furloughed	No	No	No	No	No	No				Nil	Non-H			Yes	Yes	No change	Yes	No	I have PCOS		Yes	No	No	75	100	35	65	87.5	50	4	4	No	Same	No	Same	No	Same	Yes	Less	Yes	Less	Yes	Less
28	White: English / Welsh / Scottish / Northern Irish / British	Yes	2	Cohabiting	Full-time	Working more,Working from home	Yes, suspected due to symptoms but never tested	Yes	Suspected		Symptomatic	Yes			Non-hormonal/copper coil	Non-H	Non-H		No	No		No change	Yes	Yes				Yes	Yes	28	32	24	29	30	26.5	6	7	No	More	Yes	Less	Yes	More	No	Same	Yes	Same	Yes
35	White: English / Welsh / Scottish / Northern Irish / British	Yes	2	Married	Part-time	Working more	No	No	No	No	No	No				Nil	Non-H			No		Yes, decreased	Yes	Yes				Yes	Yes	28	29	25	25	28.5	25	4	5	No	Same	No	More	No	Same	Yes	More	No	More	No	More
29	White: English / Welsh / Scottish / Northern Irish / British	No		Cohabiting	Full-time	Working more	No	No	No	No	No	Yes			Condoms	Non-H	Non-H		No	No		Yes, decreased	Yes	Yes				Yes	Yes	27	27	28	29	27	28.5	3	4	No	Same	No	More	No	More	No	Same	No	More	Yes	More
35	White: English / Welsh / Scottish / Northern Irish / British	No		Single	Full-time	Working more,Working from home	No	No	No	No	No	Yes			Progesterone-only pill (POP)	Hormonal	Hormonal		No	No		Yes, decreased	Yes	Yes				Yes	Yes	23	27	25	28	25	26.5	4	5	No	Same	No	Less	Yes	Same	Yes	More	No	Same	Yes	More
31	White: English / Welsh / Scottish / Northern Irish / British	Yes	1	Married	Full-time	Working more	No	No	No	No	No	Yes			Combined-oral contraceptive pill (COCP)	Hormonal	Hormonal		No	No		Yes, decreased	No	Yes				Yes	Yes	24	24	28	30	24	29	4	6	No	Same	Yes	Same	Yes	More	Yes	More	Yes	More	Yes	More
27	White: English / Welsh / Scottish / Northern Irish / British	No		Married	Full-time	Working the same amount,Working from home	No	No	No	No	No	No				Nil	Non-H			No		No change	Yes	Yes				Yes	No	29	31	34	38	30	36	3	3	No	Same	No	More	No	Same	No	Same	No	More	No	More
30	White: English / Welsh / Scottish / Northern Irish / British	No		Cohabiting	Full-time	Working the same amount,Working from home	No	No	No	No	No	No				Nil	Non-H			Yes	Yes	No change	Yes	Yes				Yes	No	29	29	31	35	29	33	5	4	No	Same	No	Same	No	Same	No	More	Yes	More	Yes	More
22	White: English / Welsh / Scottish / Northern Irish / British	No		Single	Full-time	Working from home	No	No	No	No	No	Yes			Hormonal coil eg. Mirena/Kyleena/Jaydess/Levosert	Hormonal	Hormonal		No	No		No change	Yes	Yes				Yes	Yes	4	12	11	14	8	12.5	9	11	No	Same	No	More	Yes	Same	Yes	More	Yes	More	Yes	More
36	White: Irish	No		Married	Full-time	Working the same amount,Working from home	No	No	No	No	No	No				Nil	Non-H			Yes	No due to concerns about lack of access to healthcare,No due to lack of access to fertility treatment	No change	Yes	Yes				Yes	Yes	25	29	25	28	27	26.5	5	4	No	Same	No	Same	No	Same	No	More	No	More	No	Same
26	White: English / Welsh / Scottish / Northern Irish / British	No		Single	Full-time	Working the same amount	No	No	No	No	No	No				Nil	Non-H			No		Yes, increased	Yes	Yes				Yes	Yes	31	37	28	31	34	29.5	5	6	No	More	No	Same	No	More	No		Yes	More	No	More
27	White: English / Welsh / Scottish / Northern Irish / British	No		Cohabiting	Full-time	Furloughed	No	No	No	No	No	Yes			Progesterone-only pill (POP)	Hormonal	Hormonal		No	No		Yes, decreased	No	Yes				Yes	Yes	21	30	21	31	25.5	26	7	7	No	More	No	Same	No	Same	No	More	No	More	No	More
25	White: English / Welsh / Scottish / Northern Irish / British	No		Single	Full-time	Working the same amount,Working from home	No	No	No	No	No	No				Nil	Non-H			No		No change	Yes	Yes				Yes	Yes	27	29	26	33	28	29.5	4	4	No	Same	No	Same	Yes	More	No	Same	No	Same	No	More
26	White: English / Welsh / Scottish / Northern Irish / British	No		Married	Self-Employed	Working less	No	No	No	No	No	Yes			Non-hormonal/copper coil	Non-H	Non-H		No	No		Yes, decreased	Yes	Yes				Yes	Yes	25	27	25	27	26	26	8	8	Yes	More	Yes	More	Yes	More	No	More	Yes	More	Yes	Less
30	White: English / Welsh / Scottish / Northern Irish / British	No		Single	Full-time	Working more,Working from home	No	No	No	No	No	Yes			Hormonal coil eg. Mirena/Kyleena/Jaydess/Levosert	Hormonal	Hormonal		No	No		Yes, increased	No	No	I have PCOS		Yes	No	Yes	0	1	2	3	0.5	2.5		2	No	More	No	No periods	No	More	No	Same	No	More	Yes	Same
29	White: English / Welsh / Scottish / Northern Irish / British	No		Cohabiting	Full-time	Working the same amount	No	No	No	No	No	No				Nil	Non-H			Yes	Yes	No change	Yes	Yes				Yes	No	28	28	30	35	28	32.5	5	2	No	More	Yes	Less	No	More	No	Same	No	Same	No	Same
35	White: English / Welsh / Scottish / Northern Irish / British	No		Cohabiting	Full-time	Working more	No	No	No	No	No	Yes			Condoms	Non-H	Non-H		No	No		No change	Yes	Yes				Yes	Yes	27	31	28	29	29	28.5	4	4	No	Same	No	Same	Yes	Same	No	More	No	Same	No	Same
27	White: English / Welsh / Scottish / Northern Irish / British	No		Cohabiting	Full-time	Working more	No	No	No	No	No	No				Nil	Non-H			No		Yes, decreased	Yes	Yes				Yes	Yes	27	32	28	30	29.5	29	5	5	Yes	Same	Yes	Same	Yes	Same	No	More	No		No	More
30	White: English / Welsh / Scottish / Northern Irish / British	No		Cohabiting	Full-time	Working more	No	No	No	No	No	Yes			Hormonal coil eg. Mirena/Kyleena/Jaydess/Levosert	Hormonal	Hormonal		No	No		No change	No	No	They stopped due to hormonal contraception		No	No periods	No periods	0				0				Yes	Less	No periods	No periods	No periods	No periods	No	Same	No	Same
27	White: English / Welsh / Scottish / Northern Irish / British	No		Cohabiting	Full-time	Working less	No	No	No	No	No	No				Nil	Non-H			No		Yes, increased	Yes	Yes				Yes	Yes	30	35	28	29	32.5	28.5	6	5	No	More	No	Less	Yes	More	Yes	Same	Yes	More	Yes	More
34	White: English / Welsh / Scottish / Northern Irish / British	Yes	2	Married	Unemployed	Working more	No	No	No	No	No	No				Nil	Non-H			No		Yes, decreased	Yes	Yes				Yes	Yes	26	38	30	32	32	31	6	6	Yes	Same	Yes	Same	Yes	Same	Yes	Same	No	Less	Yes	More
34	White: English / Welsh / Scottish / Northern Irish / British	Yes	1	Married	Part-time	Furloughed	No	No	No	No	No	No				Nil	Non-H			Yes	No due to lack of access to fertility treatment	No change	Yes	Yes				Yes	No	28	34	40	45	31	42.5	3	3	No	Same	Yes	Same	Yes	Same	Yes	Less	Yes	More	Yes	Same
31	White: English / Welsh / Scottish / Northern Irish / British	No		Married	Full-time	Working more,Working from home	No	No	No	No	No	No				Nil	Non-H			No		Yes, increased	Yes	Yes				Yes	No	21	28	28	35	24.5	31.5	3	5	No	Same	No	More	No	More	Yes	Same	Yes		Yes
26	Arab	Yes	1	Single	Unemployed	Working the same amount	No	No	No	No	No	No				Nil	Non-H			No		No change	No	Yes				Yes	No	25	34	40	66	29.5	53	5	5	No	Same	Yes	Less	Yes	Less	Yes	Same	No	More	No	More
31	White: English / Welsh / Scottish / Northern Irish / British	No		Married	Full-time	Working from home,Furloughed	No	No	No	No	No	No				Nil	Non-H			Yes	No – other reason, please specify	Yes, decreased	Yes	Yes				Yes	Yes	26	32	26	33	29	29.5	3	4	No	Same	No	More	Yes	More	Yes	More	Yes	More	Yes	More
51	White: English / Welsh / Scottish / Northern Irish / British	Yes	2	Married	Part-time	Working less	No	No	No	No	No	Yes			Hormonal coil eg. Mirena/Kyleena/Jaydess/Levosert	Hormonal	Hormonal		No	No		No change	Yes	Yes				No	No	21	46		81	33.5	81	3	3	No	Same	No	Same	No	Same	No	Same	No	Same	Yes	Less
39	White: English / Welsh / Scottish / Northern Irish / British	No		Married	Unemployed	Working the same amount	No	No	No	No	No	No				Nil	Non-H			No		No change	Yes	Yes				Yes	Yes	28	32	28	32	30	30	4	4	No	Same	Yes	Same	Yes	Same	Yes	Less	Yes	Less	No	Same
23	White: English / Welsh / Scottish / Northern Irish / British	No		Single	Full-time	Working the same amount,Working from home	No	No	No	No	No	No				Nil	Non-H			No		No change	Yes	Yes				Yes		30	32	29	32	31	30.5	5	5	No	Same	Yes	Same	Yes	Same	No	Same	No	Same	Yes	Same
29	Asian / Asian British: Any other Asian background	No		Cohabiting	Full-time	Working from home	No	No	No	No	No	Yes			Family-planning method (eg. charting, cervical mucus monitoring, basal temperature)	Non-H	Non-H		No	No		Yes, decreased	Yes	Yes				Yes	Yes	30	35	30	35	32.5	32.5	3	4	No	Same	Yes	Same	Yes	Same	Yes	Less	No	Same	Yes	Same
24	White: English / Welsh / Scottish / Northern Irish / British	No		Single	Full-time	Quit my job	No	No	No	No	No	Yes			Non-hormonal/copper coil	Non-H	Non-H		No	No		Yes, increased	Yes	Yes				Yes	No	28	28	21	33	28	27	7	6	Yes	Less	Yes	Same	Yes	Less	No	More	No	Same	No	Same
26	White: English / Welsh / Scottish / Northern Irish / British	No		Cohabiting	Full-time	Working more,Working less,Working from home	No	No	No	No	No	Yes			Condoms	Non-H	Non-H		No	No		No change	Yes	Yes				Yes	Yes	28	31	28	31	29.5	29.5	4	5	No	Same	No	Same	Yes	Same	Yes	More	Yes	More	Yes	Same
33	Asian / Asian British: Indian	No		Married	Full-time	Working the same amount,Working from home	No	No	No	No	No	No				Nil	Non-H			Yes	No due to lack of access to fertility treatment	No change	Yes	Yes				No	Yes	32	46	33	34	39	33.5	6	6	No	Same	Yes	Same	No	Same	Yes	More	Yes	More	Yes	Same
27	White: English / Welsh / Scottish / Northern Irish / British	No		Cohabiting	Full-time	Working from home	Yes, suspected due to symptoms but never tested	Yes	Suspected		Symptomatic	Yes			Combined-oral contraceptive pill (COCP)	Hormonal	Hormonal		No	No		No change	No	Yes				Yes	Yes	25	25	25	25	25	25	7	5	No	Same	No	Same	No	More	No	More	No	More	Yes	More
25	Asian / Asian British: Indian	No		Single	Unemployed	Working the same amount	No	No	No	No	No	No				Nil	Non-H			No		No change	Yes	Yes				Yes	No	30	40	40	40	35	40	7	4	No	More	Yes	Less	Yes	More	Yes	More	Yes	More	Yes	More
26	Arab	No		Cohabiting	Full-time	Working from home	Yes, suspected due to symptoms but never tested	Yes	Suspected		Symptomatic	No				Nil	Non-H			No		Yes, decreased	Yes	Yes				No	No	25	30	27	30	27.5	28.5	6	6	No	Same	No	Same	Yes	More	Yes	Same	Yes	More	Yes	More
30	White: English / Welsh / Scottish / Northern Irish / British	No		Single	Full-time	Working the same amount,Working from home	No	No	No	No	No	No				Nil	Non-H			No		No change	Yes	Yes				Yes	Yes	21	45	26	31	33	28.5	3	5	No	Same	Yes	Less	Yes	More	Yes	More	No	More	No	More
29	White: English / Welsh / Scottish / Northern Irish / British	No		Cohabiting	Full-time	Working less	No	No	No	No	No	Yes			Hormonal coil eg. Mirena/Kyleena/Jaydess/Levosert	Hormonal	Hormonal		Yes	No		Yes, decreased	No	Yes				No	No	2	5	3	8	3.5	5.5	2	4	No	Same	No	Same	Yes	Same	Yes	More	No	More	No	Same
31	White: Any other White background	No		Single	Full-time	Working from home	No	No	No	No	No	No				Nil	Non-H			No		Yes, decreased	Yes	Yes				Yes	Yes	23	26	24	25	24.5	24.5	5	6	No	Same	No	Same	No	More	Yes	More	Yes	More	No	More
40	White: English / Welsh / Scottish / Northern Irish / British	Yes	2	Cohabiting	Full-time	Working more,Working from home	No	No	No	No	No	No				Nil	Non-H			No		Yes, decreased	Yes	No	Other, please specify	Had baby in August 2019, breast feeding, periods not yet restarted	No	Yes	No periods	28	38	0		33	0	5		No	Same	Yes	No periods	Yes	No periods	Yes	More	No	More	Yes	Same
31	White: Any other White background	No		Cohabiting	Full-time	Working from home	No	No	No	No	No	Yes			Non-hormonal/copper coil	Non-H	Non-H		No	No		Yes, decreased	Yes	Yes				Yes	No	28	29	27	35	28.5	31	4	6	No	More	Yes	Less	Yes	Less	Yes	More	Yes	More	Yes	Same
22	White: English / Welsh / Scottish / Northern Irish / British	No		Cohabiting	Unemployed	Working from home	No	No	No	No	No	Yes			Combined-oral contraceptive pill (COCP)	Hormonal	Hormonal		No	No		No change	Yes	Yes				Yes	Yes	54	55	55	63	54.5	59	4	3	No	More	No	Same	No	Same	Yes	Same	Yes	More	Yes	Same
32	White: English / Welsh / Scottish / Northern Irish / British	Yes	2	Married	Full-time	Working the same amount,Working from home	No	No	No	No	No	No				Nil	Non-H			No		Yes, decreased	Yes	Yes				Yes	Yes	27	30	27	30	28.5	28.5	4	4	No	Same	No	Same	No	Same	Yes	More	No	Same	Yes	More
43	White: English / Welsh / Scottish / Northern Irish / British	Yes	1	Married	Self-Employed	Working the same amount	No	No	No	No	No	No				Nil	Non-H			No		No change	No	Yes				Yes	Yes	28	30	28	32	29	30	3	4	No	Same	No	Same	No	Same	Yes	More	Yes	More	Yes	More
26	White: English / Welsh / Scottish / Northern Irish / British	No		Cohabiting	Full-time	Working more	Yes, suspected due to symptoms but never tested	Yes	Suspected		Symptomatic	No				Nil	Non-H			No		No change	Yes	Yes				Yes	Yes	28	32	27	27	30	27	4	5	No		Yes	More	Yes	More	Yes	More	Yes	More	Yes	More
41	White: English / Welsh / Scottish / Northern Irish / British	No		Cohabiting	Full-time	Working the same amount,Working from home	No	No	No	No	No	No				Nil	Non-H			Yes	Yes	Yes, decreased	Yes	Yes				Yes	Yes	27	28	27	28	27.5	27.5	2	2	No	Same	No	Same	No	Same	No	Same	No	Same	No	More
23	White: English / Welsh / Scottish / Northern Irish / British	No		Single	Unemployed	Working the same amount	No	No	No	No	No	Yes			Progesterone-only pill (POP)	Hormonal	Hormonal		No	No		No change	Yes	No	They stopped due to hormonal contraception		No	No periods	No periods	28	30	28	30	29	29			No	Same	No periods	No periods	No	No periods	Yes	Same	Yes	Same	Yes	Same
27	White: English / Welsh / Scottish / Northern Irish / British	No		Cohabiting	Full-time	Working the same amount,Working from home	No	No	No	No	No	Yes			Condoms	Non-H	Non-H		No	No		No change	Yes	Yes				Yes	Yes	26	31	23	30	28.5	26.5	4	2	Yes	More	No	Same	Yes	More	Yes	More	Yes	More	No	Same
27	White: Any other White background	No		Single	Unemployed	Made redundant/lost my job	Yes, suspected due to symptoms but never tested	Yes	Suspected		Symptomatic	Yes			Non-hormonal/copper coil	Non-H	Non-H		No	No		Yes, decreased	Yes	Yes				Yes	Yes	23	36	20	42	29.5	31	5	3	No	Same	Yes	Less	Yes	Less	No	More	Yes	More	No	More
32	White: English / Welsh / Scottish / Northern Irish / British	No		Single	Full-time	Working from home	No	No	No	No	No	No				Nil	Non-H			No		No change	Yes	Yes				Yes	Yes	27	30	20	34	28.5	27	5	6	No	More	No	More	Yes	Same	No	More	Yes	More	Yes	Same
32	Any other ethnic group	No		Married	Full-time	Working the same amount	No	No	No	No	No	No				Nil	Non-H			No		No change	Yes	Yes				Yes	Yes	26	32	28	30	29	29	6	16	No	Same	No	Same	Yes	Same	Yes	Less	No	Same	No	Same
22	White: English / Welsh / Scottish / Northern Irish / British	No		Cohabiting	Unemployed	Working the same amount	Yes, suspected due to symptoms but never tested	Yes	Suspected		Symptomatic	Yes			Combined-oral contraceptive pill (COCP)	Hormonal	Hormonal		Yes	No		Yes, decreased	Yes	Yes				Yes	Yes	19	51	26	28	35	27	7	5	No	Same	Yes	More	No	More	No	Same	Yes	More	Yes	More
37	White: English / Welsh / Scottish / Northern Irish / British	No		Single	Full-time	Working from home	No	No	No	No	No	Yes			Progesterone-only pill (POP)	Hormonal	Hormonal		No	No		No change	Yes	Yes				Yes	No	27	27	27	43	27	35	4	6	Yes	More	No	Less	Yes	Same	No	More	No	More	No	More
33	White: English / Welsh / Scottish / Northern Irish / British	Yes	2	Married	Full-time	Working the same amount	No	No	No	No	No	Yes			Progesterone-only pill (POP)	Hormonal	Hormonal		No	No		No change	No	No	They stopped due to hormonal contraception		Yes	No periods	No	0	0	42	42	0	42		3	Yes	Same	No periods	Same	No	Same	Yes	More	No	More	Yes	More
22	White: English / Welsh / Scottish / Northern Irish / British	No		Single	Full-time	Working the same amount	No	No	No	No	No	Yes			Combined-oral contraceptive pill (COCP)	Hormonal	Hormonal		No	No		Yes, decreased	No	Yes				Yes	Yes	28	28	28	28	28	28	6	2	No	More	No	Same	Yes	More	No	More	No	More	No	More
24	White: Irish	No		Cohabiting	Full-time	Working from home	No	No	No	No	No	No				Nil	Non-H			No		Yes, decreased	Yes	Yes				Yes	No	28	35	25	41	31.5	33	5	5	No	Same	Yes	Less	Yes	Same	No	Same	No	More	Yes	Same
29	White: English / Welsh / Scottish / Northern Irish / British	No		Cohabiting	Full-time	Working from home	No	No	No	No	No	Yes			Condoms	Non-H	Non-H		No	No		Yes, increased	Yes	Yes				Yes	No	28	31	30	37	29.5	33.5	5	5	No	Same	No	Same	Yes	More	Yes	More	Yes	More	Yes	More
26	White: English / Welsh / Scottish / Northern Irish / British	No		Cohabiting	Full-time	Working the same amount,Working from home	No	No	No	No	No	No				Nil	Non-H			Yes	Yes	Yes, increased	Yes	Yes				Yes	Yes	30	40	25	28	35	26.5	7	2	Yes	Less	Yes	More	Yes	Less	Yes	Less	Yes	More	Yes	More
29	White: Any other White background	Yes	2	Cohabiting	Full-time	Working the same amount	No	No	No	No	No	No				Nil	Non-H			No		Yes, decreased	No	Yes				Yes	No periods	27	32	0	0	29.5	0	5		No	Same	No	No periods	No	No periods	Yes	More	No	More	Yes	More
32	White: English / Welsh / Scottish / Northern Irish / British	No		Cohabiting	Full-time	Furloughed,Made redundant/lost my job	No	No	No	No	No	Yes			Combined-oral contraceptive pill (COCP)	Hormonal	Hormonal		No	No		Yes, increased	No	Yes				Yes	No	5	8	2	3	6.5	2.5	10	3	Yes	Less	Yes	Less	Yes	Less	No	More	No	More	No	More
27	White: English / Welsh / Scottish / Northern Irish / British	No		Married	Full-time	Working from home	No	No	No	No	No	Yes			Progesterone-only pill (POP)	Hormonal	Hormonal		No	No		Yes, decreased	No	Yes				No	No	10	30	35	60	20	47.5	9	14	Yes	More	No	More	No	More	No	More	No	More	Yes	Same
27	White: English / Welsh / Scottish / Northern Irish / British	No		Cohabiting	Full-time	Furloughed	No	No	No	No	No	No				Nil	Non-H			No		Yes, increased	Yes	Yes				Yes	Yes	23	25	23	25	24	24	6	4	No	More	No	Same	Yes	Less	No	More	No	More	Yes	Same
25	White: English / Welsh / Scottish / Northern Irish / British	No		Cohabiting	Full-time	Working the same amount,Working from home	Yes, suspected due to symptoms but never tested	Yes	Suspected		Symptomatic	No				Nil	Non-H			No		No change	No	Yes				Yes	No	28	35	30	60	31.5	45	5	3	No	Same	Yes	More	Yes	More	Yes	Same	Yes	Same	Yes	Same
38	White: English / Welsh / Scottish / Northern Irish / British	Yes	2	Married	Self-Employed	Furloughed	Yes, suspected due to symptoms but never tested	Yes	Suspected		Symptomatic	Yes			Hormonal coil eg. Mirena/Kyleena/Jaydess/Levosert	Hormonal	Hormonal		Yes	No		Yes, decreased	No	No	They stopped due to hormonal contraception		Yes	No periods	Yes	0	7	7	14	3.5	10.5		14	No	More	No periods	More	Yes	More	No	More	No	More	Yes	More
34	White: English / Welsh / Scottish / Northern Irish / British	No		Married	Full-time	Working the same amount	No	No	No	No	No	Yes			Combined-oral contraceptive pill (COCP)	Hormonal	Hormonal		No	No		Yes, decreased	No	Yes				Yes	No	20	20	20	21	20	20.5	4	8	No	More	No	More	No	Same	No	Same	No	Same	Yes	Same
28	Asian / Asian British: Indian	No		Single	Full-time	Working from home	No	No	No	No	No	No				Nil	Non-H			No		No change	Yes	Yes				Yes	Yes	27	31	30	34	29	32	4	5	Yes	Same	Yes	Same	Yes	Same	No		No	More	Yes	More
32	White: English / Welsh / Scottish / Northern Irish / British	No		Single	Full-time	Working the same amount	No	No	No	No	No	No				Nil	Non-H			No		Yes, decreased	Yes	Yes				Yes	No	28	55	35	60	41.5	47.5	5	5	No	Same	No	Same	No	Same	Yes	Less	Yes	Less	Yes	Less
18	White: English / Welsh / Scottish / Northern Irish / British	No		Single	Part-time	Made redundant/lost my job	Yes, suspected due to symptoms but never tested	Yes	Suspected		Symptomatic	No				Nil	Non-H			No		No change	Yes	Yes				No	Yes	27	48	25	33	37.5	29	5	5	No	Same	No	Same	No	More	Yes	More	Yes	Same	Yes	More
26	White: English / Welsh / Scottish / Northern Irish / British	No		Single	Full-time	Working more,Working from home	No	No	No	No	No	Yes			Combined-oral contraceptive pill (COCP)	Hormonal	Hormonal		No	No		No change	No	Yes				Yes	Yes	28	28	28	28	28	28	5	6	No	Same	No	Same	Yes	Less	No	More	No	More	No	Same
33	White: English / Welsh / Scottish / Northern Irish / British	No		Married	Full-time	Working from home	No	No	No	No	No	No				Nil	Non-H			Yes	Yes	No change	Yes	Yes				Yes	Yes	25	26	21	27	25.5	24	3	3	Yes	Same	No	Same	No	Same	No	More	No	Same	Yes	Same
24	White: English / Welsh / Scottish / Northern Irish / British	No		Single	Full-time	Working more,Working from home	No	No	No	No	No	Yes			Combined-oral contraceptive pill (COCP)	Hormonal	Hormonal		Yes	No		No change	No	Yes				Yes	Yes	30	30	30	30	30	30	5	5	No	More	No	Same	No	Same	No	More	No	More	No	More
24	White: English / Welsh / Scottish / Northern Irish / British	Yes	1	Cohabiting	Full-time	Working from home	No	No	No	No	No	No				Nil	Non-H			No		No change	No	Yes				Yes	Yes	28	30	28	30	29	29	3	3	No	Same	No	Same	No	Same	No	More	Yes	More	Yes	More
31	White: Any other White background	No		Married	Full-time	Working less,Working from home	No	No	No	No	No	No				Nil	Non-H			No		No change	No	Yes				Yes	Yes	28	28	24	30	28	27	6	5	No	Same	Yes	More	Yes	More	Yes	Less	Yes	Less	Yes	Less
31	White: English / Welsh / Scottish / Northern Irish / British	No		Married	Full-time	Working the same amount,Working from home	Yes, suspected due to symptoms but never tested	Yes	Suspected		Symptomatic	No				Nil	Non-H			Yes	Yes	Yes, decreased	Yes	Yes				Yes	No	28	30	28	35	29	31.5	4	5	No	Less	Yes	More	Yes	More	Yes	More	Yes	More	Yes	More
25	White: English / Welsh / Scottish / Northern Irish / British	No		Single	Full-time	Working less,Working from home,Furloughed	No	No	No	No	No	Yes			Hormonal coil eg. Mirena/Kyleena/Jaydess/Levosert	Hormonal	Hormonal		No	No		Yes, increased		No	They stopped due to hormonal contraception		No	No periods	No periods									No	Same	No	No periods	No periods	No periods	No	Same	No	Same	No	Same
32	White: English / Welsh / Scottish / Northern Irish / British	No		Single	Full-time	Working less,Furloughed	No	No	No	No	No	No				Nil	Non-H			No		Yes, increased	No	Yes				No	No	25	35	24	35	30	29.5	5	5	No	Same	Yes	Same	Yes	Same	No	Same	Yes	Same	Yes	Same
33	White: English / Welsh / Scottish / Northern Irish / British	No		Cohabiting	Full-time	Working less	No	No	No	No	No	Yes			Condoms	Non-H	Non-H		No	No		Yes, decreased	Yes	Yes				Yes	No	23	27	18	31	25	24.5	5	5	No	More	Yes	Same	Yes	Same	Yes	Same	No	More	Yes	Same
47	Asian / Asian British: Pakistani	Yes	3 or more	Married	Self-Employed	Working less	No	No	No	No	No	Yes			Contraceptive patch	Hormonal	Hormonal		No	No		Yes, decreased	No	Yes				Yes	Yes	29	38	31	34	33.5	32.5	6	5	No	Same	No	Same	No	Same	No	Same	No	Same	No	Same
20	White: English / Welsh / Scottish / Northern Irish / British	No		Single	Part-time	Furloughed	No	No	No	No	No	Yes			Combined-oral contraceptive pill (COCP)	Hormonal	Hormonal		No	No		Yes, decreased	No	Yes				Yes	Yes	24	27	24	27	25.5	25.5	6	6	No	Same	No	Less	No	Same	Yes	Same	No	Same	Yes	More
33	White: Irish	Yes	2	Married	Full-time	Working more	No	No	No	No	No	No				Nil	Non-H			No		Yes, increased	Yes	Yes				Yes	No	38	45	43	68	41.5	55.5	4	2	No	Same	Yes	Less	Yes	Same	No	More	No	More	Yes	More
26	White: English / Welsh / Scottish / Northern Irish / British	No		Cohabiting	Full-time	Working the same amount,Working from home	No	No	No	No	No	No				Nil	Non-H			No		No change	Yes	Yes				Yes	No	28	29	28	49	28.5	38.5	7	7	No	Same	No	Same	Yes	Same	No	More	No	More	Yes	Same
37	White: English / Welsh / Scottish / Northern Irish / British	No		Single	Full-time	Made redundant/lost my job	Yes, suspected due to symptoms but never tested	Yes	Suspected		Symptomatic	No				Nil	Non-H			No		Yes, decreased	Yes	Yes				Yes	Yes	29	34	34	37	31.5	35.5	4	3	No	More	Yes	More	Yes	More	Yes	More	Yes	More	No	Same
27	White: English / Welsh / Scottish / Northern Irish / British	No		Married	Full-time	Working from home	No	No	No	No	No	Yes			Combined-oral contraceptive pill (COCP)	Hormonal	Hormonal		No	No		No change	No	Yes				Yes	Yes	27	32	27	32	29.5	29.5	5	5	No	Same	No	Same	Yes	Same	No	Same	No	Same	No	Same
32	White: English / Welsh / Scottish / Northern Irish / British	Yes	1	Married	Part-time	Working less	Yes, had symptoms & confirmed on swab	Yes	Confirmed	Confirmed	Symptomatic	No				Nil	Non-H			No		Yes, decreased	Yes	Yes				Yes	No	25	31	24	41	28	32.5	5	3	No	Same	No	Less	No	More	Yes	More	No		Yes	More
28	White: English / Welsh / Scottish / Northern Irish / British	No		Cohabiting	Full-time	Working the same amount,Working from home	No	No	No	No	No	Yes			Combined-oral contraceptive pill (COCP)	Hormonal	Hormonal		Yes	No		No change	No	Yes				Yes	Yes	28	30	28	29	29	28.5	6	7	No	Same	No	Same	No	More	Yes	Same	No	More	Yes	Same
30	White: English / Welsh / Scottish / Northern Irish / British	Yes	2	Married	Full-time	Working less	No	No	No	No	No	Yes			Hormonal coil eg. Mirena/Kyleena/Jaydess/Levosert	Hormonal	Hormonal		No	No		Yes, increased	Yes	Yes				Yes	Yes	32	35	29	30	33.5	29.5	10	7	Yes	Less	No	Same	No	More	No	More	Yes	Same	Yes	More
32	White: English / Welsh / Scottish / Northern Irish / British	No		Cohabiting	Full-time	Working more,Working from home	No	No	No	No	No	Yes			Condoms	Non-H	Non-H		No	No		Yes, decreased	Yes	Yes				Yes	No	28	30	25	42	29	33.5	5	3	No	Same	Yes	More	Yes	More	Yes	More	Yes	More	Yes	More
31	White: English / Welsh / Scottish / Northern Irish / British	No		Married	Full-time	Working more,Working from home	No	No	No	No	No	No				Nil	Non-H			Yes	Yes	No change	Yes	Yes				Yes	Yes	23	28	23	30	25.5	26.5	4	4	No	More	No	Same	Yes	Same	No	More	Yes	More	Yes	Same
35	White: English / Welsh / Scottish / Northern Irish / British	Yes	2	Married	Unemployed		No	No	No	No	No	No				Nil	Non-H			No		Yes, increased	Yes	Yes				Yes	Yes	25	27	25	27	26	26	5	5	No	Same	No	Same	No	Same	No	More	No	More	Yes	Same
28	White: English / Welsh / Scottish / Northern Irish / British	No		Cohabiting	Full-time	Working the same amount,Working from home	No	No	No	No	No	No				Nil	Non-H			No		No change	Yes	Yes				Yes	Yes	25	25	22	23	25	22.5	4	6	No	Same	No	Same	No	Same	No	Same	No	Same	No	More
25	White: English / Welsh / Scottish / Northern Irish / British	No		Single	Full-time	Working less	No	No	No	No	No	Yes			Combined-oral contraceptive pill (COCP)	Hormonal	Hormonal		No	No		Yes, decreased	No	Yes				Yes	Yes	4	5	5	6	4.5	5.5	4	5	No	Same	No	Same	No	Same	No	Same	No	Same	No	More
29	White: English / Welsh / Scottish / Northern Irish / British	No		Single	Full-time	Working the same amount,Working from home	No	No	No	No	No	No				Nil	Non-H			No		No change	Yes	Yes				Yes	No	30	39	32	64	34.5	48	6	4	No	Same	No	Same	No	Same	No		No	More	No	Same
26	White: English / Welsh / Scottish / Northern Irish / British	No		Married	Full-time,Self-Employed	Working from home,Furloughed	No	No	No	No	No	No				Nil	Non-H			No		Yes, increased	Yes	Yes				Yes	No	28	30	28	38	29	33	4	4	No	Same	No	Same	No	More	No	More	Yes	More	Yes	More
29	White: English / Welsh / Scottish / Northern Irish / British	No		Cohabiting	Full-time	Working more,Working from home	Yes, suspected due to symptoms but never tested	Yes	Suspected		Symptomatic	Yes			Condoms	Non-H	Non-H		No	No		Yes, decreased	Yes	Yes				Yes	Yes	29	35	28	32	32	30	4	7	No	Same	No	More	Yes	More	Yes	More	Yes	Same	Yes	Same
19	White: English / Welsh / Scottish / Northern Irish / British	No		Single	Unemployed		No	No	No	No	No	No				Nil	Non-H			No		Yes, increased	Yes	Yes				Yes	Yes	16	25	19	25	20.5	22	5	6	No	Same	Yes	More	No	More	No	Same	No	More	Yes	More
30	White: English / Welsh / Scottish / Northern Irish / British	No		Married	Full-time	Working from home	No	No	No	No	No	No				Nil	Non-H			Yes	Yes	No change	Yes	Yes				Yes	No	29	35	27	37	32	32	6	5	No	Same	No	Same	No	Same	No	Same	No	Same	No	Same
31	White: English / Welsh / Scottish / Northern Irish / British	Yes	1	Cohabiting	Part-time	Working from home	Yes, suspected due to symptoms but never tested	Yes	Suspected		Symptomatic	Yes			Condoms	Non-H	Non-H		No	No		No change	Yes	Yes				Yes	Yes	26	29	30	33	27.5	31.5	6	4	No	Same	No	Same	No	Same	Yes	More	Yes	More	Yes	More
21	Asian / Asian British: Indian	No		Single	Part-time	Working less	Yes, suspected due to symptoms but never tested	Yes	Suspected		Symptomatic	No				Nil	Non-H			No		No change	Yes	Yes				No	Yes	28	33	39	41	30.5	40	7	5	No	Same	Yes	More	Yes	More	Yes	Same	No	Same
32	White: English / Welsh / Scottish / Northern Irish / British	No		Married	Self-Employed	Working less	No	No	No	No	No	Yes			Condoms	Non-H	Non-H		No	No		Yes, decreased	No	Yes				Yes	No	28	32	32	45	30	38.5	6	6	Yes	Same	Yes	Same	Yes	Same	Yes	More	Yes	More	Yes	More
32	White: English / Welsh / Scottish / Northern Irish / British	No		Married	Self-Employed	Working from home	No	No	No	No	No	Yes			Hormonal coil eg. Mirena/Kyleena/Jaydess/Levosert	Hormonal	Hormonal		No	No		No change	Yes	Yes				No	No	30	35	30	46	32.5	38	5	7	No	Same	No	Same	No	Same	No	Same	No	More	No	More
23	White: English / Welsh / Scottish / Northern Irish / British	No		Single	Unemployed	Working the same amount	No	No	No	No	No	Yes			Contraceptive implant (eg. Nexplanon)	Hormonal	Hormonal		No	No		No change	No	No	They stopped due to hormonal contraception		No	No periods	No periods									No	Same	No periods	No periods	No periods	No periods	Yes	More	Yes	More	No	Same
30	White: English / Welsh / Scottish / Northern Irish / British	No		Cohabiting	Full-time	Working the same amount,Working from home	No	No	No	No	No	Yes			Combined-oral contraceptive pill (COCP)	Hormonal	Hormonal		No	No		Yes, increased	No	Yes				Yes	Yes	19	23	19	23	21	21	4	4	No	Same	Yes	Less	Yes	More	Yes	Same	Yes	More	Yes	Same
28	White: English / Welsh / Scottish / Northern Irish / British	No		Single	Full-time	Working the same amount,Working from home	No	No	No	No	No	No				Nil	Non-H			No		No change	Yes	Yes				Yes	No	28	36	28	35	32	31.5	5	5	No	Same	Yes	Same	Yes	Same	Yes	More	Yes	More	Yes	More
22	White: English / Welsh / Scottish / Northern Irish / British	No		Cohabiting	Full-time	Working more,Working from home	No	No	No	No	No	Yes			Combined-oral contraceptive pill (COCP)	Hormonal	Hormonal		No	No		No change	Yes	Yes				No	Yes	20	35	24	30	27.5	27	5	2	No	Same	No	Less	No	Same	Yes	More	Yes		No	More
26	Mixed: Any other Mixed / Multiple ethnic background	No		Single	Part-time	Working from home	No	No	No	No	No	Yes			Combined-oral contraceptive pill (COCP)	Hormonal	Hormonal		No	No		No change	No	Yes				No periods	No periods	0		0		0	0	5	6	Yes	More	No	Same	Yes	Less	No	Same	No	Same	Yes	More
39	White: English / Welsh / Scottish / Northern Irish / British	Yes	1	Married	Full-time	Working the same amount	Yes, had symptoms & confirmed on swab	Yes	Confirmed	Confirmed	Symptomatic	No				Nil	Non-H			No		No change	Yes	Yes				Yes	Yes	27	28	27	28	27.5	27.5	5	5	No	Same	Yes	Same	No	Same	No	Same	Yes	Same	Yes	Same
28	White: Irish	No		Married	Full-time	Working the same amount	No	No	No	No	No	No				Nil	Non-H			Yes	Yes	Yes, decreased	Yes	Yes				No	No	28	40	100	100	34	100	7	5	No	Same	Yes	Less	No	More	Yes	More	Yes	More	Yes	More
37	White: English / Welsh / Scottish / Northern Irish / British	No		Single	Part-time	Working less,Working from home	No	No	No	No	No	No				Nil	Non-H			No		Yes, increased	Yes	Yes				Yes	No	30	33	37	39	31.5	38	4	6	No	Same	Yes	More	Yes	More	Yes	More	Yes	More	Yes	More
23	White: English / Welsh / Scottish / Northern Irish / British	Yes	0	Single	Full-time	Working the same amount,Working from home,Furloughed	Yes, suspected due to symptoms but never tested	Yes	Suspected		Symptomatic	Yes			Combined-oral contraceptive pill (COCP)	Hormonal	Hormonal		No	No		Yes, decreased	No	Yes				Yes	Yes	27	38	24	31	32.5	27.5	6	4	No	More	Yes	Same	Yes	Same	No	Same	Yes	More	Yes	More
29	White: English / Welsh / Scottish / Northern Irish / British	No		Cohabiting	Full-time	Working from home	No	No	No	No	No	No				Nil	Non-H			No		Yes, increased	Yes	Yes				No	No	25	28	25	31	26.5	28	2	3	No	Same	No	Same	Yes	Less	Yes	Same	Yes	More	Yes	More
32	Black: Caribbean	No		Single	Self-Employed	Working less	No	No	No	No	No	No				Nil	Non-H			No		Yes, decreased	Yes	Yes				Yes	No	25	25	21	21	25	21	5	4	No	Same	No	More	No	More	No	More	Yes	Same	Yes	More
31	White: English / Welsh / Scottish / Northern Irish / British	No		Cohabiting	Self-Employed	Working more	No	No	No	No	No	Yes			Combined-oral contraceptive pill (COCP)	Hormonal	Hormonal		No	No		Yes, decreased	No	Yes				No periods	No periods	0	0	0	0	0	0			No	Same	No periods	No periods	No periods	No periods	Yes	Same	No	More	No	More
28	White: English / Welsh / Scottish / Northern Irish / British	No		Cohabiting	Full-time	Working from home	No	No	No	No	No	Yes			Combined-oral contraceptive pill (COCP)	Hormonal	Hormonal		No	No		No change	Yes	Yes				Yes	Yes	28	30	26	28	29	27	5	5	No	Same	No	Same	Yes	Same	Yes	More	No	More	Yes	More
29	White: English / Welsh / Scottish / Northern Irish / British	No		Married	Self-Employed	Working less	No	No	No	No	No	No				Nil	Non-H			Yes	Yes	Yes, decreased	Yes	Yes				Yes	No	21	23	22	28	22	25	4	3	No	Same	No	Same	Yes	More	Yes	More	Yes	More	Yes	More
30	White: Any other White background	No		Married	Full-time	Working from home	No	No	No	No	No	No				Nil	Non-H			No		No change	No	Yes				No	No	32	35	35	36	33.5	35.5	4	4	No	Same	Yes	Same	Yes	Same	No	More	Yes	Same	Yes	Same
30	White: English / Welsh / Scottish / Northern Irish / British	No		Cohabiting	Full-time	Working the same amount,Working from home	Yes, suspected due to symptoms but never tested	Yes	Suspected		Symptomatic	Yes			Combined-oral contraceptive pill (COCP)	Hormonal	Hormonal		No	No		Yes, decreased	Yes	Yes				Yes		25	28	26	27	26.5	26.5	7	5	No	Same	No	Same	No	More	Yes	Same	Yes	More	Yes	More
29	White: English / Welsh / Scottish / Northern Irish / British	No		Married	Full-time	Working the same amount,Working from home	No	No	No	No	No	Yes			Hormonal coil eg. Mirena/Kyleena/Jaydess/Levosert	Hormonal	Hormonal		No	No		No change	Yes	Yes				Yes	No	26	29	27	29	27.5	28	4	4	No	Same	No	Same	No	Same	Yes	Same	Yes	Same	Yes	More
31	White: English / Welsh / Scottish / Northern Irish / British	No		Married	Full-time	Working from home	Yes, suspected due to symptoms but never tested	Yes	Suspected		Symptomatic	No				Nil	Non-H			No		Yes, increased	Yes	Yes				Yes	No	26	28	24	30	27	27	4	4	No	Same	No	Same	No	More	Yes	More	No	More	No	More
27	White: English / Welsh / Scottish / Northern Irish / British	Yes	1	Cohabiting	Full-time	Working the same amount	No	No	No	No	No	No				Nil	Non-H			No		No change	Yes	Yes				Yes	No	32	38	35	41	35	38	5	5	No	Same	No	Same	No	Same	Yes	More	No	Same	No	Same
35	White: English / Welsh / Scottish / Northern Irish / British	Yes	2	Married	Part-time	Working more,Working from home	No	No	No	No	No	No				Nil	Non-H			No		No change	No	Yes				Yes	Yes	28	30	26	30	29	28	4	4	No	More	Yes	More	Yes	More	Yes	More	No	More	No	More
41	Asian / Asian British: Chinese	No		Single	Full-time	Working the same amount	No	No	No	No	No	No				Nil	Non-H			No		No change	Yes	Yes				Yes	No	28	30	15	18	29	16.5	5	4	No	Same	Yes	Less	Yes	Same	No	More	No	More	No	More
39	White: English / Welsh / Scottish / Northern Irish / British	Yes	2	Married	Full-time	Furloughed	No	No	No	No	No	Yes			Condoms	Non-H	Non-H		No	No		No change	Yes	Yes				Yes	Yes	24	26	24	25	25	24.5	5	3	No	Same	No	Less	No	Same	No	Same	Yes	Same	Yes	Same
28	White: English / Welsh / Scottish / Northern Irish / British	No		Cohabiting	Full-time	Working from home	Yes, suspected due to symptoms but never tested	Yes	Suspected		Symptomatic	Yes			Condoms,Contraceptive app	Non-H	Non-H		No	No		Yes, decreased	Yes	Yes				Yes	Yes	28	32	28	32	30	30	4	4	No	Same	No	Same	Yes	Same	No	More	Yes	More	Yes	More
30	White: English / Welsh / Scottish / Northern Irish / British	No		Cohabiting	Full-time	Working from home	No	No	No	No	No	Yes			Non-hormonal/copper coil	Non-H	Non-H		No	No		Yes, decreased	Yes	Yes				Yes	No	23	30	20	41	26.5	30.5	6	8	No	More	Yes	More	Yes	More	No	More	No	More	No	More
33	White: Irish	No		Cohabiting	Full-time	Working more	Yes, had symptoms & confirmed on swab	Yes	Confirmed	Confirmed	Symptomatic	No				Nil	Non-H			No		Yes, decreased	Yes	Yes				Yes	Yes	28	28	31	30	28	30.5	4	5	No	Same	Yes	Same	No	More	Yes	More	No	More	Yes	More
28	Mixed: White and Black Caribbean	Yes	1	Single	Full-time	Furloughed	Yes, suspected due to symptoms but never tested	Yes	Suspected		Symptomatic	Yes			Progesterone-only pill (POP)	Hormonal	Hormonal		No	No		Yes, increased	Yes	Yes				Yes	Yes	23	31	25	35	27	30	4	4	No	Same	No	Same	No	Same	No	More	No		No	More
26	White: English / Welsh / Scottish / Northern Irish / British	No		Cohabiting	Full-time	Working less	Yes, suspected due to symptoms but never tested	Yes	Suspected		Symptomatic	Yes			Combined-oral contraceptive pill (COCP)	Hormonal	Hormonal		No	No		Yes, decreased	No	Yes				Yes	No	28	28	25	28	28	26.5	6	10	No	More	No	Same	No	More	No	More	No	More	Yes
33	White: English / Welsh / Scottish / Northern Irish / British	No		Married	Full-time	Working from home	No	No	No	No	No	No				Nil	Non-H			Yes	Yes	No change	Yes	Yes				Yes	Yes	21	29	24	28	25	26	4	4	No	Same	No	Same	Yes	More	No	Same	No	Same	No	Same
25	White: English / Welsh / Scottish / Northern Irish / British	No		Single	Full-time	Working the same amount	Yes, had symptoms & confirmed on swab	Yes	Confirmed	Confirmed	Symptomatic	Yes			Combined-oral contraceptive pill (COCP)	Hormonal	Hormonal		No	No		Yes, increased	No	Yes				Yes	Yes	21	21	21	21	21	21	6	5	No	More	Yes	Less	Yes	Same	No	More	No	Same	No	Same
23	Asian / Asian British: Indian	No		Single	Self-Employed	Quit my job	No	No	No	No	No	No				Nil	Non-H			No		No change	Yes	Yes				Yes	Yes	29	31	29	32	30	30.5	8	7	No	Same	Yes	Same	No	Same	No	Same	Yes		No	Same
24	White: English / Welsh / Scottish / Northern Irish / British	No		Cohabiting	Full-time	Furloughed	No	No	No	No	No	Yes			Condoms	Non-H	Non-H		No	No		No change	Yes	Yes				Yes	Yes	28	31	24	34	29.5	29	5	4	No	Same	Yes	Less	Yes	Less	No	Same	Yes	More	Yes	More
37	White: English / Welsh / Scottish / Northern Irish / British	Yes	2	Married	Unemployed	Working more	No	No	No	No	No	Yes			Combined-oral contraceptive pill (COCP)	Hormonal	Hormonal		No	No		No change	No	Yes				Yes	Yes	28	28	28	28	28	28	3	5	No	Same	No	More	No	Same	No	More	No	More	Yes	More
24	White: English / Welsh / Scottish / Northern Irish / British	No		Single	Full-time	Working more	No	No	No	No	No	No				Nil	Non-H			No		Yes, increased	Yes	Yes				Yes	Yes	25	30	24	29	27.5	26.5	4	4	No	Same	No	Same	Yes	Same	Yes	More	Yes	More	Yes	More
19	White: English / Welsh / Scottish / Northern Irish / British	No		Single	Unemployed	Working the same amount	No	No	No	No	No	No				Nil	Non-H			No		No change	Yes	Yes				Yes	No	25	36	30	39	30.5	34.5	4	4	No	More	No	Same	Yes	Same	No	Same	No	Same	Yes	Same
22	White: English / Welsh / Scottish / Northern Irish / British	No		Cohabiting	Full-time	Working less	No	No	No	No	No	Yes			Condoms	Non-H	Non-H		No	No		Yes, decreased	Yes	Yes				Yes	Yes	27	27	28	28	27	28	3	3	Yes	Same	Yes	More	Yes	More	Yes	More	No	Less	No	More
31	White: English / Welsh / Scottish / Northern Irish / British	No		Married	Full-time	Furloughed,Made redundant/lost my job	No	No	No	No	No	No				Nil	Non-H			Yes	Yes	No change	Yes	Yes				No	No	29	32	31	47	30.5	39	4	4	No	More	No	Same	No	Same	Yes	More	Yes	Same	Yes	Same
29	White: English / Welsh / Scottish / Northern Irish / British	No		Married	Full-time	Working less	No	No	No	No	No	Yes			Condoms	Non-H	Non-H		No	No		No change	Yes	Yes				Yes	Yes	30	30	30	30	30	30	5	5	No	Same	No	Same	Yes	Same	No	Same	No	Same	No	Same
21	White: Any other White background	No		Single	Unemployed	Working from home	No	No	No	No	No	No				Nil	Non-H			No		No change	Yes	Yes				Yes	Yes	28	35	28	35	31.5	31.5	5	5	No	Same	No	Same	Yes	Less	Yes	More	Yes	More	Yes	More
25	White: English / Welsh / Scottish / Northern Irish / British	No		Single	Self-Employed	Furloughed	No	No	No	No	No	Yes			Non-hormonal/copper coil	Non-H	Non-H		No	No		Yes, increased	Yes	Yes				Yes	Yes	27	29	26	27	28	26.5	5	6	No	Same	Yes	Less	Yes	Same	Yes	More	Yes	More	Yes	Less
23	Mixed: White and Asian	No		Cohabiting	Full-time	Working the same amount	Yes, no symptoms & confirmed on antibody blood test	Yes	Confirmed	Confirmed	Asymptomatic	Yes			Condoms	Non-H	Non-H		No	No		Yes, decreased	Yes	Yes				Yes	No	29	32	33	41	30.5	37	5	5	No	More	No	Less	No	Same	No	Same	No	More	No	More
26	White: English / Welsh / Scottish / Northern Irish / British	No		Single	Full-time	Working from home	No	No	No	No	No	No				Nil	Non-H			No		Yes, increased	Yes	Yes				No	No	30	55	0	0	42.5	0	7		No	Same	Yes	No periods	Yes	No periods	Yes	More	Yes	More	Yes	More
27	White: English / Welsh / Scottish / Northern Irish / British	No		Single	Full-time	Working the same amount	Yes, suspected due to symptoms but never tested	Yes	Suspected		Symptomatic	No				Nil	Non-H			No		No change	Yes	Yes				Yes	Yes	18	35	18	35	26.5	26.5	7	5	No	Same	Yes	Less	Yes	Same	Yes	More	Yes		Yes	Same
26	White: Any other White background	No		Cohabiting	Full-time	Working from home	No	No	No	No	No	Yes			Condoms	Non-H	Non-H		No	No		Yes, decreased	Yes	Yes				Yes	No	28	35	35	77	31.5	56	6	6	No	Same	No	Same	No	More	Yes	Same	Yes	Same	Yes	Same
31	Asian / Asian British: Indian	No		Single	Full-time	Working more,Furloughed	Yes, suspected due to symptoms but never tested	Yes	Suspected		Symptomatic	No				Nil	Non-H			No		No change	Yes	Yes				Yes	Yes	34	34	31	31	34	31	4	4	No	Same	No	More	Yes	Same	No	Same	No		No	Same
26	White: English / Welsh / Scottish / Northern Irish / British	No		Married	Self-Employed	Working less	No	No	No	No	No	Yes			Family-planning method (eg. charting, cervical mucus monitoring, basal temperature),Withdrawal method	Non-H	Non-H		No	No		No change	Yes	Yes				Yes	Yes	30	35	31	36	32.5	33.5	4	4	Yes	Same	No	Same	Yes	Same	Yes	Same	Yes	Same	Yes	Same
31	White: Any other White background	No		Cohabiting	Part-time	Working from home	Yes, suspected due to symptoms but never tested	Yes	Suspected		Symptomatic	Yes			Condoms	Non-H	Non-H		No	No		No change	Yes	Yes				Yes	Yes	28	30	27	29	29	28	4	4	No	Same	No	Same	Yes	Same	Yes	Same	Yes	Same	Yes	Same
33	White: Any other White background	No		Cohabiting	Full-time	Furloughed	No	No	No	No	No	Yes			Condoms	Non-H	Non-H		No	No		Yes, decreased	Yes	Yes				Yes	No	25	29	27	33	27	30	5	7	No	More	Yes	Same	Yes	More	Yes	More	Yes	More	Yes	More
35	White: Any other White background	No		Cohabiting	Unemployed	Working more,Working from home	No	No	No	No	No	Yes			Hormonal coil eg. Mirena/Kyleena/Jaydess/Levosert	Hormonal	Hormonal		No	No		No change	Yes	Yes				Yes	No	27	30	15	17	28.5	16	3	6	Yes	More	No	More	Yes	More	Yes	More	Yes	More	Yes	More
30	White: English / Welsh / Scottish / Northern Irish / British	No		Married	Full-time	Working more	No	No	No	No	No	Yes			Contraceptive implant (eg. Nexplanon)	Hormonal	Hormonal		No	No		No change	No	No	They stopped due to hormonal contraception		Yes	No periods	No								1	No	More	No periods	No periods	No periods	No periods	No	Same	No	Same	No	Same
27	White: English / Welsh / Scottish / Northern Irish / British	No		Single	Full-time	Working from home	No	No	No	No	No	No				Nil	Non-H			No		No change	Yes	Yes				No	No	20	100	90	100	60	95	5	5	No	Same	Yes	Same	Yes	More	Yes	More	Yes	Less	Yes	Same
33	White: English / Welsh / Scottish / Northern Irish / British	No		Cohabiting	Full-time	Working less	No	No	No	No	No	No				Nil	Non-H			No		No change	Yes	Yes				Yes	Yes	21	28	21	23	24.5	22	5	4	No	Same	No	More	No	Same	Yes	More	Yes	Same	Yes	More
35	White: English / Welsh / Scottish / Northern Irish / British	No		Married	Full-time	Working more,Working from home	No	No	No	No	No	Yes			Condoms	Non-H	Non-H		No	No		No change	Yes	Yes				Yes	Yes	28	28	28	29	28	28.5	5	5	No	Same	Yes	Same	Yes	Same	Yes	More	Yes	More	No
36	White: English / Welsh / Scottish / Northern Irish / British	No		Married	Full-time	Working from home	No	No	No	No	No	No				Nil	Non-H			Yes	No – other reason, please specify	Yes, decreased	No	Yes				Yes	Yes	26	28	25	26	27	25.5	4	4	Yes	Less	Yes	Same	Yes	Less	Yes	More	Yes	More	Yes	More
24	White: English / Welsh / Scottish / Northern Irish / British	No		Cohabiting	Full-time	Furloughed	No	No	No	No	No	Yes			Progesterone-only pill (POP)	Hormonal	Hormonal		No	No		Yes, increased	Yes	Yes				Yes	Yes	28	30	30	31	29	30.5	4	4	No	More	Yes	Same	Yes	More	Yes	More	Yes	More	Yes	More
27	White: English / Welsh / Scottish / Northern Irish / British	No		Single	Full-time	Working from home	No	No	No	No	No	No				Nil	Non-H			No		No change	Yes	Yes				Yes	Yes	25	43	25	33	34	29	7	7	No	Same	Yes	Same	Yes	Same	No	Same	Yes	Less	Yes	Less
32	White: English / Welsh / Scottish / Northern Irish / British	Yes	3 or more	Married	Part-time	Working from home	No	No	No	No	No	No				Nil	Non-H			Yes	No due to concerns about the safety of the infection & pregnancy	No change	Yes	Yes				Yes	Yes	28	32	28	31	30	29.5	5	3	No	Same	No	Less	No	Same	No	Same	No	Same	Yes	More
24	White: English / Welsh / Scottish / Northern Irish / British	No		Cohabiting	Unemployed	Working the same amount	No	No	No	No	No	Yes			Non-hormonal/copper coil	Non-H	Non-H		No	No		Yes, decreased	No	Yes				No	No	40	45	40	45	42.5	42.5	6	7	Yes	Less	Yes	Same	Yes	Less	Yes	Same	Yes	Same	Yes	More
38	White: Any other White background	No		Cohabiting	Full-time	Furloughed	No	No	No	No	No	No				Nil	Non-H			Yes	Yes	Yes, decreased	Yes	Yes				Yes	Yes	29	31	33	32	30	32.5	4	4	No	Same	No	Same	No	Same	No	Same	Yes	More	Yes	More
28	White: English / Welsh / Scottish / Northern Irish / British	Yes	1	Married	Full-time	Quit my job	Yes, suspected due to symptoms but never tested	Yes	Suspected		Symptomatic	Yes			Non-hormonal/copper coil	Non-H	Non-H		No	No		Yes, increased	Yes	Yes				Yes	Yes	25	30	25	27	27.5	26	5	6	No	Same	Yes	Less	Yes	Less	Yes	More	Yes	Less	Yes	More
26	White: English / Welsh / Scottish / Northern Irish / British	No		Single	Part-time	Furloughed	Yes, suspected due to symptoms but never tested	Yes	Suspected		Symptomatic	No				Nil	Non-H			No		Yes, decreased	Yes	Yes				Yes	No	26	28	34	36	27	35	4	4	No	Same	No	More	Yes	More	Yes	More	Yes	Same	Yes	More
25	White: English / Welsh / Scottish / Northern Irish / British	No		Cohabiting	Full-time	Working the same amount,Working from home	No	No	No	No	No	Yes			Family-planning method (eg. charting, cervical mucus monitoring, basal temperature)	Non-H	Non-H		No	No		No change	Yes	Yes				Yes	Yes	25	25	25	25	25	25	5	5	No	Same	Yes	Same	Yes	Same	Yes	Same	Yes	Same	Yes	More
30	Asian / Asian British: Pakistani	Yes	3 or more	Married	Part-time	Working the same amount,Working from home,Furloughed	No	No	No	No	No	Yes			Progesterone-only pill (POP)	Hormonal	Hormonal		Yes	No		Yes, increased	Yes	Yes				Yes	Yes	28	28	30	32	28	31	10	6	No	More	Yes	Less	Yes	Same	No	More	No	More	Yes	More
22	White: English / Welsh / Scottish / Northern Irish / British	No		Cohabiting	Full-time	Working less,Working from home	No	No	No	No	No	Yes			Non-hormonal/copper coil	Non-H	Non-H		No	No		Yes, increased	Yes	Yes				Yes	Yes	27	31	31	35	29	33	5	5	No	Same	No	More	Yes	Same	No	Same	No	Same	Yes	Less
28	White: English / Welsh / Scottish / Northern Irish / British	No		Cohabiting	Full-time	Working more,Working from home	No	No	No	No	No	Yes			Progesterone-only pill (POP)	Hormonal	Hormonal		No	No		Yes, decreased	No	No	They stopped due to hormonal contraception		Yes					0			0		8	No	Same					No	More	No	More	No	More
26	White: English / Welsh / Scottish / Northern Irish / British	No		Single	Full-time	Working the same amount	No	No	No	No	No	No				Nil	Non-H			No		No change	Yes	Yes				Yes	Yes	20	21	21	22	20.5	21.5	8	8	No	Same	Yes	Same	Yes	Less	Yes	More	No	Same	Yes	Same
28	White: English / Welsh / Scottish / Northern Irish / British	No		Cohabiting	Full-time	Working the same amount	No	No	No	No	No	Yes			Condoms	Non-H	Non-H		No	No		Yes, decreased	Yes	Yes				Yes	Yes	32	38	31	34	35	32.5	4	4	No	Same	No	Same	No	Same	No	More	No	More	No	More
24	White: Any other White background	No		Cohabiting	Unemployed	Working from home	No	No	No	No	No	Yes			Combined-oral contraceptive pill (COCP)	Hormonal	Hormonal		No	No		Yes, increased	Yes	Yes				Yes	Yes	27	30	23	27	28.5	25	3	2	No	Same	No	Same	No	More	Yes	More	Yes	More	Yes	More
27	White: English / Welsh / Scottish / Northern Irish / British	No		Single	Full-time	Working from home	No	No	No	No	No	No				Nil	Non-H			No		Yes, increased	Yes	Yes				Yes	No	25	28	35	39	26.5	37	3	3	No	More	Yes	Same	Yes	Same	No	Same	No	More	Yes	Same
27	White: English / Welsh / Scottish / Northern Irish / British	No		Married	Full-time	Furloughed	No	No	No	No	No	Yes			Hormonal coil eg. Mirena/Kyleena/Jaydess/Levosert	Hormonal	Hormonal		No	No		Yes, decreased	Yes	Yes				Yes	No periods	27	42			34.5		2		No	Less	No	No periods	Yes	No periods	Yes	More	Yes	More	Yes	More
24	White: English / Welsh / Scottish / Northern Irish / British	No		Single	Full-time	Working from home	No	No	No	No	No	Yes			Contraceptive implant (eg. Nexplanon)	Hormonal	Hormonal		No	No		No change	Yes	Yes				Yes	No	27	36	41	50	31.5	45.5	7	7	No	More	Yes	Same	Yes	Same	Yes	More	No	Same	Yes	More
27	Mixed: White and Black Caribbean	No		Single	Part-time	Working more,Working from home	No	No	No	No	No	Yes			Hormonal coil eg. Mirena/Kyleena/Jaydess/Levosert	Hormonal	Hormonal		No	No		Yes, decreased	Yes	Yes				No		23	22	30	30	22.5	30	6	14	Yes	More	Yes	Less	Yes	Less	Yes	More	Yes	More	Yes	More
23	White: English / Welsh / Scottish / Northern Irish / British	No		Single	Part-time	Working more	No	No	No	No	No	Yes			Contraceptive implant (eg. Nexplanon)	Hormonal	Hormonal		No	No		No change	No	No	They stopped due to hormonal contraception		Yes	No periods	No	0	0	5	13	0	9		13	Yes	Same	No periods	More	No periods	More	No	Same	No	Same	No	Same
36	White: English / Welsh / Scottish / Northern Irish / British	No		Married	Full-time	Working more	No	No	No	No	No	No				Nil	Non-H			Yes	Yes	Yes, decreased	No	Yes				Yes	Yes	24	25	24	31	24.5	27.5	3	7	No	Same	No	Less	No	Same	No	Same	No	More	No	More
29	White: English / Welsh / Scottish / Northern Irish / British	No		Cohabiting	Full-time	Working less,Working from home	No	No	No	No	No	Yes			Combined-oral contraceptive pill (COCP)	Hormonal	Hormonal		No	No		No change	No	Yes				Yes	Yes	49	49	49	49	49	49	4	6	No	Same	No	More	No	Same	No	Same	No	More	Yes	More
31	White: Any other White background	No		Married	Full-time	Furloughed	No	No	No	No	No	No				Nil	Non-H			No		Yes, decreased	Yes	Yes				Yes	No	0				0		6	4	No	Same	Yes	More	Yes	More	Yes	More	Yes	More	Yes	More
25	White: English / Welsh / Scottish / Northern Irish / British	No		Single	Full-time	Working the same amount	No	No	No	No	No	No				Nil	Non-H			No		Yes, increased	No	Yes				No	No	27	35	27	35	31	31	6	5	No	Same	Yes	Same	Yes	More	Yes	More	Yes	More	Yes	More
33	White: English / Welsh / Scottish / Northern Irish / British	No		Cohabiting	Full-time	Working more,Working from home	No	No	No	No	No	Yes			Progesterone-only pill (POP)	Hormonal	Hormonal		No	No		Yes, decreased	No	Yes				Yes	Yes	30	35	35	40	32.5	37.5	5	3	No	Same	Yes	Less	Yes	Less	No	Same	No	Same	No	Same
31	White: English / Welsh / Scottish / Northern Irish / British	Yes	1	Cohabiting	Part-time	Working the same amount	No	No	No	No	No	No				Nil	Non-H			No		No change	No	Yes				Yes	No	25	31	20	23	28	21.5	5	3	No	Same	No	Less	Yes	Less	Yes	More	Yes	More	Yes	More
32	Asian / Asian British: Indian	No		Married	Full-time	Working from home	Yes, suspected due to symptoms but never tested	Yes	Suspected		Symptomatic	No				Nil	Non-H			Yes	No – other reason, please specify	Yes, decreased	Yes	Yes				Yes	Yes	27	28	27	29	27.5	28	3	4	No	Same	No	More	No	More	No	Same	No	More	No	More
26	White: English / Welsh / Scottish / Northern Irish / British	No		Married	Full-time	Working more	No	No	No	No	No	Yes			Contraceptive implant (eg. Nexplanon)	Hormonal	Hormonal		No	No		No change	No	Yes				Yes	No periods	25	50			37.5		5		No	Same	No	No periods	No	No periods	No	Same	No	Same	Yes	Same
23	White: English / Welsh / Scottish / Northern Irish / British	No		Single	Full-time	Working less,Working from home	No	No	No	No	No	Yes			Non-hormonal/copper coil	Non-H	Non-H		No	No		Yes, decreased	Yes	Yes				Yes	Yes	28	35	28	35	31.5	31.5	5	5	No	Same	Yes	Less	Yes	Less	No	Same	No	More	No	More
27	White: English / Welsh / Scottish / Northern Irish / British	No		Single	Full-time	Working the same amount	No	No	No	No	No	Yes			Contraceptive implant (eg. Nexplanon)	Hormonal	Hormonal		No	No		Yes, decreased	No	No	They stopped due to hormonal contraception		Yes	No periods	No			2	5		3.5		5	No	More	No	Less	No	Less	No	More	No	Same	Yes	Same
24	White: English / Welsh / Scottish / Northern Irish / British	No		Single	Full-time	Furloughed	No	No	No	No	No	No				Nil	Non-H			No		No change	Yes	Yes				No	Yes	32	84	30	42	58	36	4	3	No	Same	No	Same	Yes	More	Yes	More	Yes	More	Yes	Same
22	White: English / Welsh / Scottish / Northern Irish / British	No		Single	Full-time	Made redundant/lost my job	No	No	No	No	No	No				Nil	Non-H			No		Yes, decreased	Yes	Yes				No	No	28	90	100	100	59	100	4		Yes	Less	Yes	No periods	Yes	No periods	Yes		Yes	Same	Yes	Less
24	White: English / Welsh / Scottish / Northern Irish / British	No		Cohabiting	Full-time	Working the same amount	No	No	No	No	No	Yes			Combined-oral contraceptive pill (COCP),Condoms	Hormonal	Hormonal		No	No		Yes, decreased	Yes	Yes				Yes	Yes	21	23	21	21	22	21	7	7	No	Same	Yes	Same	Yes	Same	Yes	More	Yes	More	Yes	More
38	White: English / Welsh / Scottish / Northern Irish / British	No		Cohabiting	Full-time	Working the same amount	No	No	No	No	No	No				Nil	Non-H			Yes	Yes	No change	Yes	Yes				Yes	Yes	25	29	26	29	27	27.5	4	4	No	Same	Yes	Same	Yes	Same	Yes	More	Yes	More	Yes	Same
41	White: English / Welsh / Scottish / Northern Irish / British	Yes	2	Married	Part-time	Working more,Working from home	No	No	No	No	No	No				Nil	Non-H			No		Yes, decreased	Yes	Yes				Yes	No	27	31	37	41	29	39	6	6	No	Same	Yes	Same	Yes	Same	No	More	No	More	Yes	Same
31	White: Any other White background	Yes	1	Married	Part-time	Working from home	No	No	No	No	No	Yes			Condoms	Non-H	Non-H		No	No		No change	Yes	Yes				Yes	Yes	24	26	24	28	25	26	7	7	No	Same	No	Same	No	Same	Yes	More	No	More	Yes	More
27	White: English / Welsh / Scottish / Northern Irish / British	No		Cohabiting	Unemployed	Working more	Yes, suspected due to symptoms but never tested	Yes	Suspected		Symptomatic	Yes			Combined-oral contraceptive pill (COCP)	Hormonal	Hormonal		No	No		Yes, decreased	No	Yes				Yes	Yes	21	25	21	25	23	23	4	4	No	Same	No	Same	No	Same	No	More	No	More	Yes	Same
32	White: English / Welsh / Scottish / Northern Irish / British	Yes	3 or more	Separated	Unemployed	Working the same amount	No	No	No	No	No	Yes			Withdrawal method	Non-H	Non-H		No	No		Yes, decreased	Yes	Yes				Yes	Yes	26	32	26	28	29	27	5	4	No	Same	Yes	Less	No	More	Yes	Same	No	Same	Yes	Same
25	White: English / Welsh / Scottish / Northern Irish / British	No		Cohabiting	Full-time	Working from home	No	No	No	No	No	Yes			Hormonal coil eg. Mirena/Kyleena/Jaydess/Levosert	Hormonal	Hormonal		No	No		Yes, decreased	Yes	Yes				Yes	No	2	4	1	7	3	4	4	6	No	Same	No	More	No	More	No	Same	No	More	Yes	More
32	White: English / Welsh / Scottish / Northern Irish / British	No		Married	Full-time	Working more,Working from home	No	No	No	No	No	No				Nil	Non-H			Yes	Yes	Yes, decreased	Yes	Yes				Yes	Yes	27	28	27	27	27.5	27	9	6	No	Same	No	More	No	More	No	More	Yes	More	No	More
30	Mixed: White and Asian	No		Cohabiting	Full-time	Working the same amount,Working from home	Yes, suspected due to symptoms but never tested	Yes	Suspected		Symptomatic	Yes			Hormonal coil eg. Mirena/Kyleena/Jaydess/Levosert	Hormonal	Hormonal		No	No		Yes, decreased	Yes	Yes				No	No	60	100	60	100	80	80	5	5	No	Same	No	Same	No	Same	Yes	Same	Yes	Same	Yes	Less
28	Asian / Asian British: Pakistani	No		Married	Full-time	Quit my job	Yes, suspected due to symptoms but never tested	Yes	Suspected		Symptomatic	No				Nil	Non-H			Yes	Yes	No change	Yes	Yes				Yes	Yes	28	31	30	32	29.5	31	6	6	No	Same	No	Same	No	More	No	More	No	More	No	More
47	White: English / Welsh / Scottish / Northern Irish / British	Yes	1	Cohabiting	Full-time	Working more	No	No	No	No	No	Yes			Hormonal coil eg. Mirena/Kyleena/Jaydess/Levosert	Hormonal	Hormonal		No	No		Yes, decreased	Yes	Yes				Yes	No	21	33	16	33	27	24.5	18	2	Yes	Less	No	More	Yes	More	No	Same	No	Same	No	More
28	White: Irish	No		Cohabiting	Part-time	Working more	Yes, had symptoms & confirmed on antibody blood test	Yes	Confirmed	Confirmed	Symptomatic	Yes			Hormonal coil eg. Mirena/Kyleena/Jaydess/Levosert	Hormonal	Hormonal		No	No		Yes, increased	No	No	They stopped due to hormonal contraception		No											Yes	Same					Yes	More	No	Same	Yes	Same
22	White: Irish	No		Single	Part-time	Working more	No	No	No	No	No	Yes			Contraceptive implant (eg. Nexplanon)	Hormonal	Hormonal		No	No		Yes, increased	No	Yes				No	No	3	7	4	10	5	7	3	7	Yes	Less	Yes	More	Yes	More	Yes	More	No	Same	Yes	Same
32	White: English / Welsh / Scottish / Northern Irish / British	No		Cohabiting	Full-time	Furloughed	Yes, suspected due to symptoms but never tested	Yes	Suspected		Symptomatic	No				Nil	Non-H			No		Yes, decreased	Yes	Yes				Yes	Yes	28	33	23	31	30.5	27	5	5	No	Same	Yes	More	Yes	More	Yes	More	Yes	More	Yes	More
19	Asian / Asian British: Indian	No		Single	Unemployed	Working less	No	No	No	No	No	Yes			Hormonal coil eg. Mirena/Kyleena/Jaydess/Levosert	Hormonal	Hormonal		No	No		Yes, decreased	Yes	Yes				No	No	19	36	13	37	27.5	25	6	3	No	More	Yes	Less	Yes	Same	No	Same	Yes	More	Yes	More
30	Mixed: White and Asian	No		Married	Full-time	Working the same amount	No	No	No	No	No	No				Nil	Non-H			Yes	Yes	Yes, decreased	Yes	Yes				Yes	No	26	32	24	52	29	38	7	5	No	More	No	Same	No	More	No	Same	Yes	Same	No	More
33	White: English / Welsh / Scottish / Northern Irish / British	Yes	2	Cohabiting	Unemployed	Working the same amount	Yes, suspected due to symptoms but never tested	Yes	Suspected		Symptomatic	No				Nil	Non-H			No		No change	No	Yes				No periods	No periods				0		0									Yes	More	No	More	No	More
30	White: Gypsy or Irish Traveller	Yes	3 or more	Married	Unemployed		No	No	No	No	No	No				Nil	Non-H			No		Yes, decreased	Yes	Yes				Yes	No	27	27	18	35	27	26.5	4	10	No	Same	Yes	Same	Yes	Same	Yes	More	No	More	Yes	More
29	White: English / Welsh / Scottish / Northern Irish / British	No		Single	Full-time	Working from home	Yes, suspected due to symptoms but never tested	Yes	Suspected		Symptomatic	Yes			Condoms,Progesterone-only pill (POP)	Hormonal	Hormonal		No	No		No change	Yes	Yes				No	No		100	15	28	100	21.5	7	14	No	More	No	Same	No	Same	Yes	More	No	Same	Yes	Same
35	White: English / Welsh / Scottish / Northern Irish / British	No		Cohabiting	Full-time	Furloughed	No	No	No	No	No	No				Nil	Non-H			Yes	Yes	No change	Yes	Yes				Yes	No	28	32	25	39	30	32	6	9	No	More	Yes	Less	No	Same	Yes	More	Yes	More	No	Same
23	White: English / Welsh / Scottish / Northern Irish / British	No		Single	Unemployed	Working more	No	No	No	No	No	No				Nil	Non-H			No		No change	No	Yes				Yes	No	21	21	22	21	21	21.5	5	8	No	Same	Yes	Less	No	Same	No	Same	Yes	Less	Yes	Less
33	White: English / Welsh / Scottish / Northern Irish / British	Yes	1	Married	Self-Employed	Working the same amount,Working from home	No	No	No	No	No	Yes			Contraceptive implant (eg. Nexplanon)	Hormonal	Hormonal		No	No		No change	Yes	Yes				No	No	35	46	26	53	40.5	39.5	5	5	No	More	Yes	Same	No	Same	No	Same	No	Same	Yes	Same
33	Asian / Asian British: Indian	No		Married	Full-time	Working more,Working from home	No	No	No	No	No	No				Nil	Non-H			Yes	Yes	Yes, decreased	Yes	Yes				No	No	35	100	51	52	67.5	51.5	5	5	No	Same	No	Same	Yes	Same	No	Same	No	Same	Yes	More
31	White: English / Welsh / Scottish / Northern Irish / British	No		Cohabiting	Full-time	Working the same amount	No	No	No	No	No	No				Nil	Non-H			No		No change	Yes	Yes				Yes	No	21	25	11	17	23	14	7	22	No	More	Yes	Same	Yes	Same	Yes	More	Yes	Same	Yes	Same
26	White: English / Welsh / Scottish / Northern Irish / British	No		Single	Full-time	Working from home	Yes, suspected due to symptoms but never tested	Yes	Suspected		Symptomatic	No				Nil	Non-H			No		No change	Yes	Yes				Yes	No	28	32	28	48	30	38	6	5	No	Same	Yes	Same	No	Same	No		Yes		Yes	More
28	White: English / Welsh / Scottish / Northern Irish / British	No		Cohabiting	Full-time	Working the same amount	No	No	No	No	No	Yes			Condoms,Withdrawal method	Non-H	Non-H		Yes	No		No change	Yes	Yes				Yes	Yes	28	29	28	30	28.5	29	3	3	No	More	No	Same	Yes	Same	No	Same	No	More	No	Same
21	Mixed: White and Asian	No		Single	Full-time	Made redundant/lost my job	No	No	No	No	No	No				Nil	Non-H			No		No change	Yes	Yes				No	No	16	48	30	40	32	35	7	4	Yes	Less	No	Same	No	Less	Yes	Less	Yes	Less	Yes	Less
27	White: English / Welsh / Scottish / Northern Irish / British	No		Cohabiting	Full-time	Made redundant/lost my job	No	No	No	No	No	Yes			Non-hormonal/copper coil	Non-H	Non-H		No	No		Yes, decreased	Yes	Yes				Yes	No periods	30	30	70	100	30	85	5		No	Same	No	No periods	No	No periods	Yes	More	No	More	No	More
27	White: English / Welsh / Scottish / Northern Irish / British	No		Cohabiting	Full-time	Working less	No	No	No	No	No	Yes			Combined-oral contraceptive pill (COCP)	Hormonal	Hormonal		No	No		No change	Yes	Yes				Yes	Yes	28	56	28	56	42	42	5	6	No	More	No	Less	Yes	Same	No	Same	No	More	Yes	More
47	White: English / Welsh / Scottish / Northern Irish / British	No		Single	Full-time	Furloughed	No	No	No	No	No	No				Nil	Non-H			No		Yes, increased	Yes	Yes				Yes	No	28	28	26	28	28	27	6	3	No	Same	Yes	Less	Yes	Less	No	More	Yes	More	No	Same
22	White: English / Welsh / Scottish / Northern Irish / British	No		Single	Full-time	Working the same amount,Working from home,Furloughed	No	No	No	No	No	No				Nil	Non-H			No		No change	Yes	Yes				No	No	34	47	70	70	40.5	70	5	6	No	Same	No	More	Yes	Same	Yes	More	Yes	More	Yes	More
27	White: English / Welsh / Scottish / Northern Irish / British	No		Married	Self-Employed	Working less	Yes, suspected due to symptoms but never tested	Yes	Suspected		Symptomatic	No				Nil	Non-H			No		Yes, increased	No	Yes				Yes	Yes	28	30	28	34	29	31	5	3	Yes	Less	Yes	Less	No	More	Yes	More	Yes	More	Yes	More
29	White: Any other White background	No		Cohabiting	Full-time	Working from home	No	No	No	No	No	Yes			Hormonal coil eg. Mirena/Kyleena/Jaydess/Levosert	Hormonal	Hormonal		No	No		Yes, increased	No	No	They stopped due to hormonal contraception		Yes	No periods	Yes		0	24	30	0	27		3	Yes	More	No periods	Same	No periods	More	Yes	Same	Yes	More	Yes	More
33	White: English / Welsh / Scottish / Northern Irish / British	No		Married	Full-time	Working more,Working from home	No	No	No	No	No	No				Nil	Non-H			No		Yes, decreased	Yes	Yes				Yes	No	28	30	26	32	29	29	6	3	Yes	Less	Yes	Less	Yes	Same	Yes	Same	Yes	More	Yes	More
22	White: English / Welsh / Scottish / Northern Irish / British	No		Single	Full-time	Working more,Working from home	No	No	No	No	No	Yes			Condoms,Hormonal coil eg. Mirena/Kyleena/Jaydess/Levosert	Hormonal	Hormonal		No	No		Yes, increased	Yes	Yes				Yes	No	21	38	20	42	29.5	31	5	3	Yes	More	Yes	Same	Yes	More	Yes	Same	No	Same	Yes	More
47	White: English / Welsh / Scottish / Northern Irish / British	Yes	1	Married	Part-time	Furloughed	No	No	No	No	No	Yes			Non-hormonal/copper coil	Non-H	Non-H		No	No		Yes, decreased	Yes	Yes				Yes	No	15	25	15	44	20	29.5	4	4	Yes	Same	Yes	Same	Yes	Same	No	More	No	More	Yes	More
33	White: English / Welsh / Scottish / Northern Irish / British	No		Married	Full-time,Self-Employed	Working less	No	No	No	No	No	No				Nil	Non-H			Yes	Yes	Yes, increased	Yes	Yes				Yes	No	27	30	17	43	28.5	30	4	5	No	Same	Yes	Same	Yes	Same	Yes	Less	Yes	Less	Yes	Same
31	White: English / Welsh / Scottish / Northern Irish / British	No		Married	Full-time	Working from home,Furloughed	No	No	No	No	No	Yes			Condoms	Non-H	Non-H		No	No		Yes, decreased	Yes	Yes				Yes	No	28	33	24	34	30.5	29	5	2	No	Same	Yes	Same	Yes	Less	Yes	More	No	More	Yes	More
38	White: English / Welsh / Scottish / Northern Irish / British	Yes	2	Married	Part-time	Working more	No	No	No	No	No	Yes			Condoms	Non-H	Non-H		No	No		No change	Yes	Yes				Yes	Yes	27	28	28	28	27.5	28	6	6	No	Same	Yes	Same	Yes	Same	No	Same	No	Same	No	Same
26	White: English / Welsh / Scottish / Northern Irish / British	No		Married	Full-time	Working the same amount	No	No	No	No	No	Yes			Condoms	Non-H	Non-H		No	No		No change	Yes	No	Other, please specify	Came off the pill, periods haven't yet returned after 8 months.	No	No periods	No periods									No	Same	No periods	No periods	No periods	No periods	No	Same	No	Same	No	Same
21	White: English / Welsh / Scottish / Northern Irish / British	No		Single	Unemployed	Working more	No	No	No	No	No	No				Nil	Non-H			No		Yes, increased	No	Yes				No	No	27	32	31	53	29.5	42	5	6	Yes	Same	Yes	Less	No	Same	Yes	More	No	Same	No	More
34	White: English / Welsh / Scottish / Northern Irish / British	No		Single	Self-Employed	Furloughed	No	No	No	No	No	No				Nil	Non-H			No		Yes, increased	Yes	Yes				Yes	Yes	28	29	28	29	28.5	28.5	6	6	No	Same	Yes	Same	Yes	Same	Yes	Less	No	More	Yes	Same
30	White: English / Welsh / Scottish / Northern Irish / British	No		Cohabiting	Full-time	Working the same amount	No	No	No	No	No	Yes			Combined-oral contraceptive pill (COCP)	Hormonal	Hormonal		No	No		No change	Yes	Yes				Yes	Yes	28	28	28	28	28	28	6	6	No	Same	No	Same	Yes	Same	Yes	More	Yes	More	Yes	More
33	White: English / Welsh / Scottish / Northern Irish / British	No		Cohabiting	Full-time	Furloughed	No	No	No	No	No	Yes			Condoms,Withdrawal method	Non-H	Non-H		No	No		Yes, increased	Yes	Yes				Yes	No	23	26	14	25	24.5	19.5	4	4	No	Same	No	More	Yes	More	Yes	More	Yes	More	Yes	More
28	White: English / Welsh / Scottish / Northern Irish / British	No		Cohabiting	Full-time	Furloughed	Yes, suspected due to symptoms but never tested	Yes	Suspected		Symptomatic	No				Nil	Non-H			No		Yes, decreased	Yes	Yes				Yes	Yes	29	40	28	30	34.5	29	7	5	No	More	Yes	Less	Yes	Less	Yes	More	Yes	More	Yes	More
27	White: English / Welsh / Scottish / Northern Irish / British	No		Single	Full-time	Furloughed	No	No	No	No	No	Yes			Combined-oral contraceptive pill (COCP)	Hormonal	Hormonal		No	No		No change	No	Yes				Yes	Yes	28	28	28	28	28	28	5	5	No	Same	No	Same	No	Same	No	More	No	Same	No	More
28	White: English / Welsh / Scottish / Northern Irish / British	No		Single	Full-time	Working from home	No	No	No	No	No	Yes			Contraceptive implant (eg. Nexplanon)	Hormonal	Hormonal		Yes	No		Yes, decreased	Yes	Yes				No	No	7	45	28	31	26	29.5	7	7	No	Same	Yes	Same	No	More	Yes	Same	Yes	Same	Yes	More
23	White: English / Welsh / Scottish / Northern Irish / British	No		Single	Full-time	Working the same amount,Working from home	No	No	No	No	No	Yes			Hormonal coil eg. Mirena/Kyleena/Jaydess/Levosert	Hormonal	Hormonal		No	No		Yes, increased	No	No	They stopped due to hormonal contraception		No	No periods	No periods									No	More	No periods	No periods	No periods	No periods	Yes	More	No	More	No	Same
32	White: Irish	No		Cohabiting	Full-time	Working more	No	No	No	No	No	Yes			Combined-oral contraceptive pill (COCP)	Hormonal	Hormonal		No	No		No change	Yes	Yes				Yes	Yes	28	30	28	30	29	29	5	5	No	Same	Yes	Same	Yes	Same	No	More	No	More	No	More
45	White: English / Welsh / Scottish / Northern Irish / British	Yes	1	Married	Full-time	Working the same amount	No	No	No	No	No	Yes			Condoms	Non-H	Non-H		No	No		Yes, increased	No	Yes				No	No	30	35	30	35	32.5	32.5	4	4	No	Same	No	Same	No	Same	Yes	More	Yes	More	Yes	More
45	White: English / Welsh / Scottish / Northern Irish / British	Yes	3 or more	Married	Self-Employed	Working more	No	No	No	No	No	Yes			Condoms	Non-H	Non-H		No	No		No change	Yes	Yes				Yes	Yes	30	50	28	28	40	28	5	5	No	Same	No	More	Yes	Same	Yes	Less	Yes	Less	Yes	Less
22	White: English / Welsh / Scottish / Northern Irish / British	No		Cohabiting	Part-time	Furloughed	No	No	No	No	No	Yes			Contraceptive implant (eg. Nexplanon)	Hormonal	Hormonal		No	No		Yes, increased	Yes	Yes				No	No	34	35	36	37	34.5	36.5	4	6	Yes	More	No	Same	No	Same	Yes	More	Yes	Same	Yes	More
30	White: Any other White background	No		Married	Full-time	Furloughed	No	No	No	No	No	Yes			Non-hormonal/copper coil	Non-H	Non-H		No	No		No change	Yes	Yes				Yes	Yes	26	28	26	28	27	27	5	5	No	More	Yes	Same	Yes	Same	Yes	More	No	More	No	Same
42	White: English / Welsh / Scottish / Northern Irish / British	Yes	2	Married	Full-time	Working from home	No	No	No	No	No	No				Nil	Non-H			No		Yes, decreased	Yes	Yes				Yes	No	28	30	25	28	29	26.5	5	4	Yes	Less	Yes	More	Yes	Same	No	Same	Yes	More	Yes	More
36	Asian / Asian British: Indian	No		Married	Self-Employed	Furloughed	No	No	No	No	No	No				Nil	Non-H			Yes	Yes	No change	Yes	Yes				Yes	No	28	35	21	41	31.5	31	3	1	Yes	Less	Yes	Less	Yes	Less	No	More	No	More	No	More
28	White: English / Welsh / Scottish / Northern Irish / British	No		Cohabiting	Full-time	Working more	No	No	No	No	No	Yes			Combined-oral contraceptive pill (COCP)	Hormonal	Hormonal		No	No		No change	No	Yes				Yes	Yes	25	30	25	30	27.5	27.5	4	4	Yes	Same	Yes	Same	Yes	More	No	Same	No	Same	Yes	Same
28	White: English / Welsh / Scottish / Northern Irish / British	No		Cohabiting	Full-time	Working more,Working from home	No	No	No	No	No	No				Nil	Non-H			No		Yes, decreased	Yes	Yes				Yes	No	29	36	32	37	32.5	34.5	3	2	No	Same	No	Less	Yes	Less	Yes	More	Yes	Less	Yes	Less
28	White: English / Welsh / Scottish / Northern Irish / British	No		Cohabiting	Full-time	Working more	Yes, had symptoms & confirmed on antibody blood test	Yes	Confirmed	Confirmed	Symptomatic	Yes			Combined-oral contraceptive pill (COCP)	Hormonal	Hormonal		No	No		Yes, decreased	No	Yes				Yes	No	27	30	30	36	28.5	33	3	5	No	Same	No	More	No	More	No	More	Yes	Same	No	More
25	White: English / Welsh / Scottish / Northern Irish / British	No		Single	Full-time	Working more,Working from home	No	No	No	No	No	Yes			Combined-oral contraceptive pill (COCP)	Hormonal	Hormonal		No	No		No change	No	Yes				Yes	Yes	28	28	28	28	28	28	5	5	No	Same	Yes	Less	Yes	Less	No	More	No	More	Yes	Same
38	Asian / Asian British: Indian	No		Single	Full-time	Working more,Working from home	No	No	No	No	No	No				Nil	Non-H			No		No change	No	Yes				Yes	Yes	25	25	25	25	25	25	6	6	Yes	Same	Yes	More	Yes	More	No	More	No	More	No	More
26	White: English / Welsh / Scottish / Northern Irish / British	No		Cohabiting	Full-time	Working more	No	No	No	No	No	Yes			Contraceptive implant (eg. Nexplanon)	Hormonal	Hormonal		No	No		No change	Yes	Yes				Yes	No	29	40			34.5		4		No	More	No	No periods	No	No periods	Yes	More	No	Same	No	More
32	White: English / Welsh / Scottish / Northern Irish / British	Yes	2	Married	Unemployed	Working more	No	No	No	No	No	No				Nil	Non-H			No		Yes, increased	Yes	Yes				Yes	No	7	10	3	7	8.5	5	7	3	Yes	Less	Yes	Less	Yes	More	Yes	More	Yes	More	Yes	More
40	White: English / Welsh / Scottish / Northern Irish / British	No		Single	Full-time	Working from home	No	No	No	No	No	Yes			Combined-oral contraceptive pill (COCP)	Hormonal	Hormonal		No	No		No change		Yes				Yes	Yes	28	28	28	28	28	28	3	3	No	Same	No	Same	No	Same	Yes	More	Yes	More	Yes	Same
20	White: English / Welsh / Scottish / Northern Irish / British	No		Single	Unemployed	Working more,Working from home	Yes, suspected due to symptoms but never tested	Yes	Suspected		Symptomatic	No				Nil	Non-H			No		No change	Yes	Yes				Yes	Yes	24	26	24	26	25	25	5	5	No	Same	No	Same	No	More	Yes	Less	No	Same	Yes	Same
34	White: English / Welsh / Scottish / Northern Irish / British	Yes	2	Married	Part-time	Working from home	No	No	No	No	No	No				Nil	Non-H			No		No change	Yes	Yes				No	Yes	33	51	28	38	42	33	8	7	No	Same	Yes	Same	Yes	Same	Yes	Same	Yes	Same	Yes	More
32	Mixed: Any other Mixed / Multiple ethnic background	No		Married	Full-time	Working the same amount,Working from home	No	No	No	No	No	No				Nil	Non-H			Yes	Yes	No change	Yes	Yes				Yes	Yes	24	30	24	30	27	27	6	6	No	Same	Yes	Same	Yes	Same	No	Same	No	More	No	Same
22	White: English / Welsh / Scottish / Northern Irish / British	No		Single	Part-time	Working the same amount	No	No	No	No	No	No				Nil	Non-H			No		Yes, increased	Yes	Yes				Yes	No	28	30	28	33	29	30.5	3	4	No	Same	No	More	Yes	Same	No	More	No	More	Yes	Same
22	White: English / Welsh / Scottish / Northern Irish / British	No		Single	Full-time	Working the same amount	No	No	No	No	No	No				Nil	Non-H			No		Yes, decreased	Yes	Yes				Yes	No	28	29	29	50	28.5	39.5	5	3	No	Same	Yes	Less	Yes	More	Yes	More	No	More	Yes	Less
35	White: English / Welsh / Scottish / Northern Irish / British	No		Cohabiting	Full-time	Furloughed	No	No	No	No	No	No				Nil	Non-H			Yes	Yes	Yes, decreased	Yes	Yes				Yes	Yes	25	28	19	23	26.5	21	4	4	Yes	More	No	More	No	More	Yes	Same	Yes	More	Yes	More
29	White: English / Welsh / Scottish / Northern Irish / British	No		Cohabiting	Full-time	Working more	Yes, suspected due to symptoms but never tested	Yes	Suspected		Symptomatic	No				Nil	Non-H			No		Yes, decreased	No	Yes				Yes	No	25	30	15	20	27.5	17.5	7	10	No	More	Yes	Same	Yes	Same	No	More	No	More	No	More
27	White: English / Welsh / Scottish / Northern Irish / British	No		Cohabiting	Full-time	Working more,Working from home	No	No	No	No	No	Yes			Condoms	Non-H	Non-H		No	No		No change	Yes	Yes				Yes	No	27	27	25	34	27	29.5	4	4	No	Same	Yes	Same	No	Same	No	More	Yes	More	Yes	More
22	White: Any other White background	No		Cohabiting	Full-time	Working less	No	No	No	No	No	Yes			Progesterone-only pill (POP)	Hormonal	Hormonal		No	No		No change	No	No	Other, please specify	I have pcos + hormonal contraception the progesterone pill)	No			0	0	0	0	0	0			Yes	More	No periods	No periods	No	More
23	White: English / Welsh / Scottish / Northern Irish / British	No		Single	Full-time	Working from home	No	No	No	No	No	Yes			Hormonal coil eg. Mirena/Kyleena/Jaydess/Levosert	Hormonal	Hormonal		No	No		Yes, decreased	No	No	They stopped due to hormonal contraception		No	No periods	No periods	0	0	0	0	0	0			Yes	Same	No periods	No periods	No periods	No periods	No	Same	No	More	No	More
32	White: English / Welsh / Scottish / Northern Irish / British	No		Single	Full-time	Working from home	No	No	No	No	No	Yes			Combined-oral contraceptive pill (COCP)	Hormonal	Hormonal		No	No		No change	Yes	Yes				Yes	Yes	28	28	28	28	28	28	5	2	No	Same	No	Less	No	Less	No	More	No	More	Yes	Same
29	White: English / Welsh / Scottish / Northern Irish / British	No		Single	Part-time,Unemployed	Working from home	No	No	No	No	No	No				Nil	Non-H			No		No change	Yes	Yes				Yes	Yes	28	39	31	35	33.5	33	4	4	No	Same	No	Same	Yes	Less	Yes	Less	Yes	Same	Yes	Less
25	White: English / Welsh / Scottish / Northern Irish / British	No		Cohabiting	Full-time	Working from home	Yes, suspected due to symptoms but never tested	Yes	Suspected		Symptomatic	No				Nil	Non-H			No		No change	Yes	Yes				Yes	No	25	27	22	29	26	25.5	4	3	No	More	No	Same	No	Same	No	Same	No	More	Yes	More
39	White: Any other White background	Yes	1	Married	Full-time	Working more,Working from home	No	No	No	No	No	No				Nil	Non-H			No		Yes, increased	Yes	No	Other, please specify	Hadn’t returned after breastfeeding	Yes	No periods	Yes			26	35		30.5		5	No	Same	No periods	Same	No periods	More	Yes	Same	No	More	No	More
29	White: English / Welsh / Scottish / Northern Irish / British	No		Married	Full-time	Working the same amount	No	No	No	No	No	Yes			Condoms	Non-H	Non-H		No	No		No change	Yes	Yes				No	Yes	32	39	29	31	35.5	30	3	2	No	Same	No	Same	No	More	No	Same	No	Same	No	Same
38	White: English / Welsh / Scottish / Northern Irish / British	Yes	1	Cohabiting	Full-time	Working the same amount	No	No	No	No	No	No				Nil	Non-H			No		Yes, decreased	Yes	Yes				Yes	Yes	28	46	29	30	37	29.5	5	4	No	Same	No	Same	Yes	Same	Yes	Same	Yes	More	Yes	Less
34	White: Irish	Yes	1	Married	Part-time	Working from home	No	No	No	No	No	Yes			Condoms	Non-H	Non-H		No	No		No change	Yes	Yes				Yes	Yes	28	29	28	28	28.5	28	6	6	No	Same	Yes	Same	No	More	Yes	More	Yes	More	Yes	More
31	White: English / Welsh / Scottish / Northern Irish / British	No		Married	Self-Employed	Working more	No	No	No	No	No	No				Nil	Non-H			Yes	No due to lack of access to fertility treatment	Yes, decreased	Yes	Yes				No	No	30	64	41	91	47	66	5	2	No	More	Yes	Less	Yes	Same	No	More	Yes	More	Yes	More
23	White: English / Welsh / Scottish / Northern Irish / British	No		Single	Full-time	Working less	No	No	No	No	No	No				Nil	Non-H			No		No change	Yes	Yes				Yes	No	29	30	20	35	29.5	27.5	6	6	No	Same	Yes	Same	Yes	More	Yes	Same	No	Same	Yes	Same
30	White: English / Welsh / Scottish / Northern Irish / British	No		Married	Full-time	Working from home	Yes, suspected due to symptoms but never tested	Yes	Suspected		Symptomatic	No				Nil	Non-H			No		No change	Yes	Yes				Yes	No	23	26	26	31	24.5	28.5	4	4	No	Same	No	More	Yes	Less	No	Same	No	More	No	More
35	White: Any other White background	Yes	1	Married	Full-time	Working more,Working from home	No	No	No	No	No	Yes			Condoms	Non-H	Non-H		No	No		Yes, increased	Yes	Yes				Yes	Yes	26	28	24	27	27	25.5	5	5	No	Same	No	Same	Yes	More	No	More	No	More	No	More
27	White: English / Welsh / Scottish / Northern Irish / British	No		Cohabiting	Full-time	Working more,Working from home	Yes, suspected due to symptoms but never tested	Yes	Suspected		Symptomatic	Yes			Combined-oral contraceptive pill (COCP)	Hormonal	Hormonal		No	No		No change	No	Yes				Yes	Yes	28	28	28	28	28	28	4	4	No		No	Same	No	Same	No	Same	Yes	Same	Yes	Same
29	White: English / Welsh / Scottish / Northern Irish / British	No		Cohabiting	Part-time	Working the same amount	No	No	No	No	No	Yes			Combined-oral contraceptive pill (COCP)	Hormonal	Hormonal		No	No		No change	No	No	They stopped due to hormonal contraception		No	No periods	No periods															No	More	No	Same	No	Same
24	White: English / Welsh / Scottish / Northern Irish / British	No		Cohabiting	Full-time	Working from home	No	No	No	No	No	Yes			Combined-oral contraceptive pill (COCP)	Hormonal	Hormonal		No	No		Yes, decreased	No	Yes				Yes	Yes	25	33	31	33	29	32	4	3	No	Same	No	Same	No	More	No	Same	No	More	Yes	Same
37	White: English / Welsh / Scottish / Northern Irish / British	Yes	2	Married	Part-time	Working more,Working from home	No	No	No	No	No	No				Nil	Non-H			No		Yes, decreased	Yes	Yes				Yes	No	25	29	25	23	27	24	5	6	No	More	No	Same	Yes	Same	Yes	Same	Yes	Same	Yes	More
30	White: English / Welsh / Scottish / Northern Irish / British	No		Married	Full-time	Working the same amount,Working from home	No	No	No	No	No	No				Nil	Non-H			Yes	Yes	No change	Yes	Yes				Yes	Yes	28	31	20	29	29.5	24.5	4	6	No	Same	No	Same	No	More	No	Same	No	More	No	More
30	White: Any other White background	No		Married	Full-time	Furloughed	Yes, suspected due to symptoms but never tested	Yes	Suspected		Symptomatic	No				Nil	Non-H			No		Yes, decreased	Yes	Yes				Yes	No	22	29	37	67	25.5	52	3	2	No	More	Yes	Same	Yes	Same	Yes	More	Yes	More	Yes	More
32	White: English / Welsh / Scottish / Northern Irish / British	No		Single	Full-time	Working from home	No	No	No	No	No	No				Nil	Non-H			No		Yes, decreased	Yes	Yes				Yes	Yes	30	31	33	34	30.5	33.5	4	3	No	Same	Yes	Less	Yes	Less	No	More	Yes	Same	No	More
31	White: English / Welsh / Scottish / Northern Irish / British	No		Cohabiting	Full-time	Working more	No	No	No	No	No	Yes			Progesterone-only pill (POP)	Hormonal	Hormonal		No	No		Yes, decreased	No	Yes				No	No	41	90	0	0	65.5	0	4		No	Same	No	No periods	Yes	No periods	Yes	Same	No	More	No	Same
23	White: English / Welsh / Scottish / Northern Irish / British	No		Single	Part-time	Furloughed	Yes, suspected due to symptoms but never tested	Yes	Suspected		Symptomatic	Yes			Combined-oral contraceptive pill (COCP)	Hormonal	Hormonal		No	No		Yes, decreased	Yes	Yes				Yes	Yes	28	30	28	30	29	29	5	5	No	Same	No	More	Yes	More	Yes		No	More	Yes	More
25	White: English / Welsh / Scottish / Northern Irish / British	No		Cohabiting	Full-time	Working the same amount	No	No	No	No	No	Yes			Hormonal coil eg. Mirena/Kyleena/Jaydess/Levosert	Hormonal	Hormonal		No	No		Yes, decreased	Yes	Yes				Yes	Yes	27	35	28	35	31	31.5	5	3	No	Same	No	Same	No	More	Yes	More	No	More	No	More
34	White: English / Welsh / Scottish / Northern Irish / British	No		Cohabiting	Full-time	Working from home	No	No	No	No	No	No				Nil	Non-H			No		Yes, decreased	Yes	Yes				Yes	No	28	34	10	32	31	21	5	7	No	More	No	More	No	Same	Yes	More	Yes	More	Yes	More
28	White: English / Welsh / Scottish / Northern Irish / British	No		Cohabiting	Unemployed	Working more	Yes, had symptoms & confirmed on antibody blood test	Yes	Confirmed	Confirmed	Symptomatic	Yes			Contraceptive implant (eg. Nexplanon)	Hormonal	Hormonal		No	No		Yes, decreased	Yes	Yes				Yes	No	100	100	100	100	100	100	7	14	No	More	No	More	No	More	Yes	Same	Yes	Same	Yes	Same
24	White: English / Welsh / Scottish / Northern Irish / British	No		Cohabiting	Full-time	Working the same amount	No	No	No	No	No	Yes			Combined-oral contraceptive pill (COCP)	Hormonal	Hormonal		No	No		No change	Yes	Yes				Yes	Yes	27	27	27	27	27	27	4	4	No	Same	No	Same	Yes	Same	Yes	Same	No	Same	No	More
42	White: English / Welsh / Scottish / Northern Irish / British	Yes	3 or more	Married	Full-time	Made redundant/lost my job	No	No	No	No	No	No				Nil	Non-H			No		No change	Yes	Yes				Yes	Yes	27	28	27	29	27.5	28	4	4	No	Same	No	Same	No	Same	No		Yes	Same	Yes	Same
46	White: English / Welsh / Scottish / Northern Irish / British	Yes	2	Married	Full-time	Working from home	Yes, suspected due to symptoms but never tested	Yes	Suspected		Symptomatic	No				Nil	Non-H			No		Yes, decreased	Yes	Yes				Yes		30	30	30	30	30	30	5	9	No	More	No	More	No	More	No	Same	No	Same	No	Same
28	White: English / Welsh / Scottish / Northern Irish / British	No		Cohabiting	Full-time	Furloughed	No	No	No	No	No	No				Nil	Non-H			Yes	No – other reason, please specify	Yes, decreased	Yes	Yes				Yes	No	22	27	24	26	24.5	25	6	6	No	Same	Yes	Same	Yes	More	Yes	More	Yes	More	Yes	More
32	White: English / Welsh / Scottish / Northern Irish / British	No		Cohabiting	Full-time	Working the same amount,Working from home	Yes, suspected due to symptoms but never tested	Yes	Suspected		Symptomatic	Yes			Hormonal coil eg. Mirena/Kyleena/Jaydess/Levosert	Hormonal	Hormonal		No	No		Yes, decreased	Yes	Yes				Yes	No	26	32	26	40	29	33	5	3	Yes	Less	No	Less	Yes	Same	Yes	More	Yes	More	Yes	Same
33	White: English / Welsh / Scottish / Northern Irish / British	No		Married	Full-time	Working from home	No	No	No	No	No	No				Nil	Non-H			No		No change	Yes	Yes				Yes	Yes	29	31	34	38	30	36	3	5	No	Same	No	More	No	More	No	More	No	More	Yes	Same
32	White: English / Welsh / Scottish / Northern Irish / British	No		Single	Full-time	Furloughed	No	No	No	No	No	No				Nil	Non-H			No		Yes, increased	Yes	Yes				No	No	33	50	32	54	41.5	43	4	4	No	Same	Yes	Less	Yes	More	Yes	Less	Yes	Less	Yes	Less
30	White: Any other White background	No		Cohabiting	Full-time	Working more,Working from home	No	No	No	No	No	Yes			Combined-oral contraceptive pill (COCP)	Hormonal	Hormonal		Yes	No		No change	Yes	Yes				Yes	Yes	28	56	28	56	42	42	5	5	Yes	Less	No	Same	No	Same	No	More	Yes	More	Yes	Same
28	White: English / Welsh / Scottish / Northern Irish / British	No		Cohabiting	Full-time	Working from home	No	No	No	No	No	No				Nil	Non-H			No		Yes, increased	Yes	Yes				Yes	Yes	27	31	27	29	29	28	5	4	No	Same	Yes	Less	Yes	Less	Yes	Less	Yes	Less	Yes	Same
36	White: English / Welsh / Scottish / Northern Irish / British	Yes	2	Married	Part-time	Working less	No	No	No	No	No	No				Nil	Non-H			No		Yes, decreased	Yes	Yes				Yes	Yes	29	32	23	27	30.5	25	5	4	No		Yes	Less	Yes	Less	No	More	Yes	More	Yes	More
30	White: English / Welsh / Scottish / Northern Irish / British	No		Cohabiting	Full-time	Working from home	No	No	No	No	No	Yes			Progesterone-only pill (POP)	Hormonal	Hormonal		No	No		Yes, decreased		No	They stopped due to hormonal contraception		No	No periods	No periods									No	Less	No periods		No periods	No periods	Yes	More	Yes	More	No	More
24	White: English / Welsh / Scottish / Northern Irish / British	No		Single	Full-time	Working the same amount,Working from home	Yes, suspected due to symptoms but never tested	Yes	Suspected		Symptomatic	Yes			Contraceptive implant (eg. Nexplanon)	Hormonal	Hormonal		Yes	No		No change	Yes	Yes				No	No	15	100	8	22	57.5	15	5	7	No	More	No	More	Yes	Same	No	Same	Yes	More	Yes	More
31	White: English / Welsh / Scottish / Northern Irish / British	Yes	1	Married	Unemployed	Working more	No	No	No	No	No	No				Nil	Non-H			Yes	No due to concerns about the safety of the infection & pregnancy	Yes, increased	Yes	Yes				Yes	Yes	28	28	28	34	28	31	7	7	No	Same	Yes	More	Yes	More	No	More	No	More	Yes	More
28	Asian / Asian British: Indian	No		Married	Full-time	Working more	No	No	No	No	No	Yes			Combined-oral contraceptive pill (COCP),Condoms	Hormonal	Hormonal		No	No		No change	Yes	Yes				Yes	Yes	28	28	28	28	28	28	5	5	No	Same	Yes	Same	No	Same	Yes	Same	Yes	Same	Yes	More
28	White: English / Welsh / Scottish / Northern Irish / British	No		Cohabiting	Full-time	Working from home	No	No	No	No	No	Yes			Condoms	Non-H	Non-H		No	No		Yes, decreased	Yes	Yes				Yes	No	26	28	27	34	27	30.5	4	5	No	Same	Yes	More	Yes	More	No	Same	No	More	Yes	More
30	White: English / Welsh / Scottish / Northern Irish / British	Yes	2	Married	Self-Employed	Working the same amount	No	No	No	No	No	Yes			Condoms	Non-H	Non-H		No	No		Yes, decreased	Yes	Yes				Yes	Yes	28	32	26	28	30	27	10	7	Yes	Less	No		No	More	Yes	More	Yes	More	Yes	More
31	White: English / Welsh / Scottish / Northern Irish / British	Yes	1	Married	Full-time	Furloughed	No	No	No	No	No	No				Nil	Non-H			No		No change	Yes	Yes				Yes	Yes	28	30	26	27	29	26.5	5	6	No	Same	Yes	Less	No	More	Yes	More	Yes	More	No	More
27	White: English / Welsh / Scottish / Northern Irish / British	No		Single	Full-time	Working from home	No	No	No	No	No	Yes			Combined-oral contraceptive pill (COCP)	Hormonal	Hormonal		Yes	No		Yes, decreased	No	Yes				Yes	No periods	28	30	1		29	1	3		No	Same	No	No periods	Yes	No periods	Yes	Less	No	More	No	More
28	White: English / Welsh / Scottish / Northern Irish / British	No		Single	Full-time	Working more	No	No	No	No	No	Yes			Combined-oral contraceptive pill (COCP)	Hormonal	Hormonal		No	No		Yes, decreased	No	Yes				Yes	No	28	28	28	36	28	32	5	4	No	Same	No	Same	No	More	No	More	No	Same	No	Same
24	White: English / Welsh / Scottish / Northern Irish / British	No		Cohabiting	Full-time	Working more,Working from home	No	No	No	No	No	Yes			Combined-oral contraceptive pill (COCP)	Hormonal	Hormonal		No	No		Yes, decreased	No	Yes				Yes	Yes	26	30	27	29	28	28	3	4	No	Same	No	Same	No	Same	No	More	No	More	No	More
28	White: English / Welsh / Scottish / Northern Irish / British	No		Cohabiting	Full-time	Working the same amount,Working from home	No	No	No	No	No	Yes			Combined-oral contraceptive pill (COCP),Condoms	Hormonal	Hormonal		No	No		Yes, decreased	Yes	Yes				Yes	Yes	28	28	28	28	28	28	4	5	No	Same	No	Less	No	More	Yes	More	Yes	Less	Yes	More
28	White: English / Welsh / Scottish / Northern Irish / British	No		Cohabiting	Full-time	Working more,Working from home	No	No	No	No	No	Yes			Combined-oral contraceptive pill (COCP)	Hormonal	Hormonal		No	No		Yes, decreased	No	Yes				Yes	Yes	32	32	34	33	32	33.5	4	1	Yes	Same	No	Less	No	More	No	More	Yes	More	Yes	More
22	White: English / Welsh / Scottish / Northern Irish / British	No		Single	Unemployed	Working more	Yes, suspected due to symptoms but never tested	Yes	Suspected		Symptomatic	Yes			Hormonal coil eg. Mirena/Kyleena/Jaydess/Levosert	Hormonal	Hormonal		No	No		No change		No	They stopped due to hormonal contraception		No	No periods	No periods									No	More	No periods	No periods	No periods	More	No	More	No	More	No	More
34	White: English / Welsh / Scottish / Northern Irish / British	No		Single	Full-time	Working more	No	No	No	No	No	Yes			Hormonal coil eg. Mirena/Kyleena/Jaydess/Levosert	Hormonal	Hormonal		No	No		Yes, decreased	Yes	Yes				Yes	No	31	35	41	47	33	44	4	7	No	Same	No	Same	No	Same	No	More	No	More	No	Same
22	Asian / Asian British: Indian	No		Single	Unemployed	Working more,Working from home	No	No	No	No	No	Yes			Combined-oral contraceptive pill (COCP)	Hormonal	Hormonal		No	No		Yes, increased	No	Yes				Yes	No	28	28	28	56	28	42	5	5	No	Same	No	Same	No	Same	No	Same	No	Same	Yes	More
39	White: English / Welsh / Scottish / Northern Irish / British	No		Single	Unemployed	Quit my job	Yes, suspected due to symptoms but never tested	Yes	Suspected		Symptomatic	No				Nil	Non-H			No		No change	Yes	Yes				Yes	Yes	30	30	45	45	30	45	5	6	No	Same	No	Same	No	Same	No	Same	Yes	More	No	Same
49	White: English / Welsh / Scottish / Northern Irish / British	No		Single	Full-time	Working more	No	No	No	No	No	Yes			Combined-oral contraceptive pill (COCP)	Hormonal	Hormonal		Yes	No		No change	No	Yes				Yes	No	28	29	27	35	28.5	31	6	5	No	Same	Yes	Same	Yes	Same	No	Same	No	Same	No	Same
23	White: English / Welsh / Scottish / Northern Irish / British	No		Cohabiting	Full-time	Working from home	No	No	No	No	No	Yes			Combined-oral contraceptive pill (COCP)	Hormonal	Hormonal		No	No		No change	Yes	Yes				Yes	Yes	26	32	26	32	29	29	4	4	No	More	No	More	No	Same	Yes	Same	Yes	More	Yes	More
20	White: English / Welsh / Scottish / Northern Irish / British	No		Single	Part-time	Furloughed	No	No	No	No	No	Yes			Contraceptive implant (eg. Nexplanon)	Hormonal	Hormonal		No	No		No change	No	No	They stopped due to hormonal contraception		No																	Yes	More	No	Same	No	Same
34	White: Irish	No		Married	Full-time	Working from home	No	No	No	No	No	No				Nil	Non-H			Yes	Yes	Yes, increased	Yes	Yes				Yes	No	22	31	22	31	26.5	26.5	6	7	No	Same	Yes	Same	Yes	Same	Yes	More	Yes	More	Yes	More
33	White: English / Welsh / Scottish / Northern Irish / British	No		Cohabiting	Self-Employed	Furloughed	No	No	No	No	No	Yes			Combined-oral contraceptive pill (COCP)	Hormonal	Hormonal		No	No		Yes, decreased	Yes	Yes				Yes	No	27	28	28	30	27.5	29	5	4	No	Same	Yes	Less	No	Same	Yes	More	Yes	More	Yes	More
28	White: English / Welsh / Scottish / Northern Irish / British	No		Single	Full-time	Made redundant/lost my job	No	No	No	No	No	Yes			Hormonal coil eg. Mirena/Kyleena/Jaydess/Levosert	Hormonal	Hormonal		No	No		No change		No	They stopped due to hormonal contraception		No	No periods	No periods									Yes	Same	No periods	No periods	No periods	No periods	No	Same	No	Same	No	Same
40	White: English / Welsh / Scottish / Northern Irish / British	Yes	1	Married	Unemployed		Yes, suspected due to symptoms but never tested	Yes	Suspected		Symptomatic	No				Nil	Non-H			No		No change	Yes	Yes				Yes	No	23	27	19	56	25	37.5	6	5	No	More	Yes	Less	Yes	Less	No	Same	Yes	Same	Yes	Same
27	White: Any other White background	No		Married	Full-time	Made redundant/lost my job	No	No	No	No	No	No				Nil	Non-H			No		Yes, increased	Yes	Yes				Yes	Yes	26	34	26	34	30	30	4	4	No	Same	No	Same	Yes	Same	No	Same	No	More	Yes	More
25	White: English / Welsh / Scottish / Northern Irish / British	No		Cohabiting	Full-time	Working from home	No	No	No	No	No	Yes			Progesterone-only pill (POP)	Hormonal	Hormonal		No	No		No change	Yes	Yes				No	Yes	0	100	70	70	50	70	14	5	Yes	Less	No	Same	No	Same	Yes	Same	Yes	More	Yes	More
29	White: English / Welsh / Scottish / Northern Irish / British	No		Married	Full-time	Working more,Working from home	No	No	No	No	No	Yes			Progesterone-only pill (POP)	Hormonal	Hormonal		Yes	No		Yes, decreased	Yes	Yes				No	No	34	60	21	70	47	45.5	22	14	No	Same	Yes	Less	Yes	Same	Yes	More	No	More	Yes	More
31	White: English / Welsh / Scottish / Northern Irish / British	No		Single	Self-Employed	Furloughed,Made redundant/lost my job	No	No	No	No	No	No				Nil	Non-H			No		Yes, decreased	Yes	Yes				Yes	Yes	29	30	29	30	29.5	29.5	4	3	No	Same	No	Same	No	Same	Yes	More	Yes	More	Yes	More
37	White: English / Welsh / Scottish / Northern Irish / British	No		Cohabiting	Full-time	Made redundant/lost my job	No	No	No	No	No	No				Nil	Non-H			No		No change	Yes	Yes				Yes	Yes	23	28	26	27	25.5	26.5	3	4	Yes	Less	Yes	Less	Yes	Less	Yes	More	No	More	No	More
30	White: Irish	No		Married	Full-time	Working from home	Yes, suspected due to symptoms but never tested	Yes	Suspected		Symptomatic	Yes			Combined-oral contraceptive pill (COCP),Withdrawal method	Hormonal	Hormonal		No	No		Yes, decreased	Yes	Yes				Yes	Yes	28	28	28	28	28	28	5	5	No	More	No	Same	No	More	No	More	Yes	More	Yes	More
32	Asian / Asian British: Any other Asian background	No		Cohabiting	Unemployed	Working less	No	No	No	No	No	Yes			Combined-oral contraceptive pill (COCP)	Hormonal	Hormonal		No	No		Yes, decreased	Yes	Yes				No	No	28	28	28	34	28	31	3	1	Yes	More	No	Less	No	Less	No	More	No	More	Yes	More
27	White: English / Welsh / Scottish / Northern Irish / British	Yes	1	Married	Full-time	Working from home	No	No	No	No	No	Yes			Condoms,Progesterone-only pill (POP)	Hormonal	Hormonal		Yes	No		Yes, increased	Yes	No	Other, please specify	Gave birth in March .20th	Yes	Yes	No	33	45	24	36	39	30	5	8	No	More	No	More	Yes	Less	No	More	No	More	No	More
29	White: English / Welsh / Scottish / Northern Irish / British	No		Single	Full-time	Working less	No	No	No	No	No	Yes			Combined-oral contraceptive pill (COCP)	Hormonal	Hormonal		No	No		No change	No	Yes				Yes	Yes	30	30	30	30	30	30	4	4	Yes	Less	No	Same	No	Same	No	More	No	More	No	Same
34	White: English / Welsh / Scottish / Northern Irish / British	Yes	2	Married	Self-Employed	Made redundant/lost my job	No	No	No	No	No	No				Nil	Non-H			No		No change	Yes	Yes				No	No	20	50	19	55	35	37	4	7	Yes	Less	No	Same	Yes	Same	No	More	No	More	Yes	More
26	White: English / Welsh / Scottish / Northern Irish / British	No		Cohabiting	Full-time	Working less,Working from home	No	No	No	No	No	Yes			Contraceptive implant (eg. Nexplanon)	Hormonal	Hormonal		No	No		No change	No	Yes				No	No	25	100	20	39	62.5	29.5	5	7	No	Same	No	More	No	More	No	More	No	More	No	More
31	Mixed: Any other Mixed / Multiple ethnic background	No		Cohabiting	Full-time	Working from home,Furloughed	No	No	No	No	No	No				Nil	Non-H			No		Yes, decreased	Yes	Yes				Yes	Yes	28	28	28	28	28	28	3	4	No	Same	No	More	Yes	More	No	More	No	More	No	More
30	White: English / Welsh / Scottish / Northern Irish / British	No		Cohabiting	Full-time	Furloughed	Yes, suspected due to symptoms but never tested	Yes	Suspected		Symptomatic	Yes			Condoms	Non-H	Non-H		No	No		Yes, increased	Yes	Yes				Yes	No	21	30	18	26	25.5	22	4	2	No	Same	Yes	Less	Yes	More	No	More	No	More	Yes	Same
27	White: English / Welsh / Scottish / Northern Irish / British	No		Cohabiting	Full-time	Working less,Working from home	No	No	No	No	No	Yes			Combined-oral contraceptive pill (COCP)	Hormonal	Hormonal		No	No		Yes, decreased	Yes	Yes				Yes	Yes	28	34	28	34	31	31	5	5	No	Same	No	More	No	More	No	Same	No	More	Yes	Same
26	White: English / Welsh / Scottish / Northern Irish / British	No		Cohabiting	Part-time	Furloughed	No	No	No	No	No	Yes			Hormonal coil eg. Mirena/Kyleena/Jaydess/Levosert	Hormonal	Hormonal		No	No		Yes, decreased	No	Yes				No	No	59	91	30	57	75	43.5	5	10	No	More	No	More	No	More	Yes	More	No	More	No	More
26	White: Any other White background	No		Single	Full-time	Working more,Working from home	No	No	No	No	No	No				Nil	Non-H			No		No change	No	Yes				No	Yes	34	100	32	34	67	33	7	5	No	Same	Yes	Less	Yes	Same	Yes	More	Yes	More	Yes	More
26	Asian / Asian British: Indian	No		Married	Full-time	Working the same amount	No	No	No	No	No	No				Nil	Non-H			No		No change	No	Yes				Yes	No	30	35	33	40	32.5	36.5	7	7	No	Same	No	Same	Yes	Same	No	More	Yes	Same	Yes	Same
31	White: Irish	No		Single	Full-time	Made redundant/lost my job	No	No	No	No	No	Yes			Combined-oral contraceptive pill (COCP)	Hormonal	Hormonal		No	No		Yes, increased	No	Yes				Yes	Yes	28	28	28	28	28	28	4	4	No	More	No	Same	Yes	Same	Yes	More	Yes	More	Yes	More
22	White: English / Welsh / Scottish / Northern Irish / British	No		Single	Part-time	Working the same amount	No	No	No	No	No	Yes			Hormonal coil eg. Mirena/Kyleena/Jaydess/Levosert	Hormonal	Hormonal		No	No		Yes, increased	Yes	Yes				Yes	No	20	25	25	35	22.5	30	12	3	Yes	More	Yes	Less	Yes	Same	No	More	No	Same	No	More
26	White: English / Welsh / Scottish / Northern Irish / British	No		Single	Part-time	Working more	No	No	No	No	No	Yes			Progesterone-only pill (POP)	Hormonal	Hormonal		No	No		Yes, increased	No	No	Other, please specify	Periods stopped when I started taking pill - I have polycystic ovaries too	No	No periods	No periods									No	Same	No periods	No periods	No periods	No periods	Yes	More	No	Same
32	White: English / Welsh / Scottish / Northern Irish / British	No		Married	Full-time	Working more	No	No	No	No	No	No				Nil	Non-H			No		Yes, decreased	Yes	Yes				Yes	Yes	21	29	21	28	25	24.5	8	8	No	Same	Yes	Less	Yes	Less	Yes	More	No	More	Yes	More
31	Mixed: White and Asian	No		Single	Full-time	Furloughed	No	No	No	No	No	Yes			Combined-oral contraceptive pill (COCP)	Hormonal	Hormonal		No	No		No change	No	Yes				Yes	Yes	5	6	6	6	5.5	6	5	5	No	Same	No	More	Yes	More	No		No	Same	Yes	Same
27	White: English / Welsh / Scottish / Northern Irish / British	No		Cohabiting	Full-time	Working the same amount	No	No	No	No	No	Yes			Non-hormonal/copper coil	Non-H	Non-H		No	No		Yes, decreased	Yes	Yes				No	Yes	34	53	33	34	43.5	33.5	5	4	No	Same	Yes	Less	Yes	Less	Yes	More	Yes	More	Yes	More
24	White: English / Welsh / Scottish / Northern Irish / British	No		Cohabiting	Full-time	Working more	No	No	No	No	No	Yes			Contraceptive implant (eg. Nexplanon)	Hormonal	Hormonal		No	No		Yes, increased	No	Yes				Yes	No	28	100	100	100	64	100	5		No	More	No	No periods	No	More	No	More	No	More	No
41	White: English / Welsh / Scottish / Northern Irish / British	No		Married	Full-time	Working more	No	No	No	No	No	Yes			Condoms	Non-H	Non-H		No	No		Yes, decreased	Yes	Yes				Yes	No	30	35	21	27	32.5	24	5	8	No	Same	Yes	More	Yes	More	Yes	Same	Yes	More	Yes	More
32	White: English / Welsh / Scottish / Northern Irish / British	Yes	1	Married	Full-time	Working less	No	No	No	No	No	No				Nil	Non-H			No		Yes, decreased	Yes	Yes				Yes	No	28	32	14	42	30	28	3	7	No	More	No	Same	No	Same	No	More	No	Same	Yes	Same
36	White: English / Welsh / Scottish / Northern Irish / British	Yes	1	Married	Full-time	Working from home	No	No	No	No	No	Yes			Condoms	Non-H	Non-H		No	No		Yes, decreased	Yes	Yes				Yes	Yes	25	30	25	28	27.5	26.5	6	5	No	Same	Yes	Less	No	Same	Yes	Same	No	Same	Yes	Less
31	White: English / Welsh / Scottish / Northern Irish / British	No		Single	Full-time	Working from home	No	No	No	No	No	Yes			Condoms,Withdrawal method	Non-H	Non-H		No	No		No change	Yes	Yes				Yes	No	25	32	27	50	28.5	38.5	5	5	No	Same	Yes	Same	Yes	Same	No	More	No	More	No	Same
28	White: English / Welsh / Scottish / Northern Irish / British	No		Married	Full-time	Working from home	No	No	No	No	No	No				Nil	Non-H			Yes	Yes	No change	Yes	Yes				No	Yes	33	39	34	36	36	35	4	5	No	Same	Yes	More	Yes	More	No	Same	No	More	Yes	More
31	White: English / Welsh / Scottish / Northern Irish / British	No		Married	Full-time	Working the same amount,Working from home	No	No	No	No	No	Yes			Contraceptive implant (eg. Nexplanon)	Hormonal	Hormonal		No	No		Yes, decreased	No	No	They stopped due to hormonal contraception		No	No	No	0				0				Yes	More					No	More	Yes	More	No	More
27	Asian / Asian British: Indian	No		Single	Full-time	Working more	Yes, had symptoms & confirmed on antibody blood test	Yes	Confirmed	Confirmed	Symptomatic	No				Nil	Non-H			No		Yes, decreased	Yes	Yes				Yes	Yes	26	30	25	28	28	26.5	5	5	No	More	No	More	Yes	Same	Yes	More	No	Same	Yes	Same
35	White: English / Welsh / Scottish / Northern Irish / British	No		Single	Full-time	Working the same amount	No	No	No	No	No	No				Nil	Non-H			No		No change	Yes	Yes				Yes	No	32	32	40	40	32	40	4	6	No	Same	No	More	Yes	Same	Yes	More	No	More	Yes	Less
31	White: English / Welsh / Scottish / Northern Irish / British	No		Single	Self-Employed	Working less,Made redundant/lost my job	No	No	No	No	No	No				Nil	Non-H			No		Yes, increased	Yes	Yes				Yes	Yes	27	31	29	30	29	29.5	7	7	No	Same	No	Same	No	Same	Yes	More	Yes	More	Yes	More
30	White: English / Welsh / Scottish / Northern Irish / British	No		Cohabiting	Full-time	Working the same amount,Working from home	No	No	No	No	No	Yes			Hormonal coil eg. Mirena/Kyleena/Jaydess/Levosert	Hormonal	Hormonal		No	No		No change	No	No	They stopped due to hormonal contraception		No	No periods	No periods									Yes	Same	No periods	No periods	No periods	No periods	No	Same	No	More	No	More
30	White: English / Welsh / Scottish / Northern Irish / British	No		Cohabiting	Full-time	Working from home	No	No	No	No	No	Yes			Hormonal coil eg. Mirena/Kyleena/Jaydess/Levosert	Hormonal	Hormonal		No	No		No change	Yes	Yes				Yes	Yes	26	29	28	35	27.5	31.5	7	7	Yes	Less	No	Same	Yes	Same	No	Same	No	More	No	Same
26	White: English / Welsh / Scottish / Northern Irish / British	No		Single	Unemployed	Working more,Working from home	No	No	No	No	No	Yes			Progesterone-only pill (POP)	Hormonal	Hormonal		No	No		No change	No	No	Other, please specify	Due to taking POP pill	Yes	No periods	No								6	No	More	No periods	More	No periods	Less	No	More	No	More	Yes	Same
31	White: English / Welsh / Scottish / Northern Irish / British	No		Cohabiting	Full-time	Working from home	No	No	No	No	No	Yes			Combined-oral contraceptive pill (COCP)	Hormonal	Hormonal		No	No		Yes, decreased	No	Yes				Yes	Yes	28	29	28	28	28.5	28	6	8	No	Same	No	More	Yes	Same	No	More	No	Same	No	More
42	White: English / Welsh / Scottish / Northern Irish / British	No		Married	Full-time	Working less,Working from home	No	No	No	No	No	No				Nil	Non-H			Yes	Yes	Yes, decreased	No	Yes				Yes	No	28	30	23	43	29	33	3	2	No	More	No	Same	No	More	Yes	More	Yes	More	No	Same
23	White: English / Welsh / Scottish / Northern Irish / British	No		Single	Full-time	Working from home	No	No	No	No	No	No				Nil	Non-H			No		Yes, increased	No	No	They stopped due to hormonal contraception		Yes	No periods	Yes			28	28		28		5	No	Same	No periods	More	No periods	More	No	More	No	More	Yes	More
29	White: English / Welsh / Scottish / Northern Irish / British	No		Cohabiting	Full-time	Working more,Working from home	No	No	No	No	No	Yes			Combined-oral contraceptive pill (COCP)	Hormonal	Hormonal		No	No		No change	No	Yes				Yes	Yes	22	22	22	22	22	22	6	6	No	Same	No	Same	No	Same	No	Same	No	Same	No	Same
26	Asian / Asian British: Indian	No		Single	Full-time	Working more	No	No	No	No	No	Yes			Hormonal coil eg. Mirena/Kyleena/Jaydess/Levosert	Hormonal	Hormonal		No	No		Yes, increased	Yes	Yes				Yes	No	27	29	26	40	28	33	5	3	Yes	Less	Yes	Less	Yes	Less	Yes	Less	Yes	Same	Yes	Same
28	White: Irish	No		Cohabiting	Full-time	Working less	Yes, suspected due to symptoms but never tested	Yes	Suspected		Symptomatic	No				Nil	Non-H			No		Yes, decreased	Yes	Yes				Yes	Yes	4	5	4	6	4.5	5	5	5	No		Yes	Less	No	More	Yes	More	Yes	Same	Yes	Less
26	White: English / Welsh / Scottish / Northern Irish / British	No		Single	Full-time	Working the same amount,Working from home	Yes, suspected due to symptoms but never tested	Yes	Suspected		Symptomatic	No				Nil	Non-H			No		No change	Yes	Yes				Yes	No	28	31	27	50	29.5	38.5	6	7	No	Same	No	Same	Yes	Same	Yes	Same	Yes	More	Yes	More
32	White: English / Welsh / Scottish / Northern Irish / British	No		Cohabiting	Full-time	Working more	Yes, suspected due to symptoms but never tested	Yes	Suspected		Symptomatic	Yes			Combined-oral contraceptive pill (COCP)	Hormonal	Hormonal		Yes	No		Yes, decreased	Yes	Yes				Yes	Yes	21	25	25	26	23	25.5	2	4	No	Same	Yes		Yes	Same	No	More	No	More	No	More
31	White: English / Welsh / Scottish / Northern Irish / British	Yes	1	Married	Part-time	Working less,Furloughed	No	No	No	No	No	No				Nil	Non-H			Yes	Yes	Yes, decreased	Yes	Yes				Yes	Yes	26	29	26	33	27.5	29.5	3	3	No	More	No	More	No	More	No	Same	No	More	No	More
28	White: English / Welsh / Scottish / Northern Irish / British	No		Single	Full-time	Working the same amount,Working from home,Furloughed	No	No	No	No	No	No				Nil	Non-H			No		Yes, increased	Yes	Yes				No	No	46	48	36	43	47	39.5	5	5	No	Same	No	Same	No	Same	No	Same	No	Same	No	Same
27	White: English / Welsh / Scottish / Northern Irish / British	No		Cohabiting	Part-time	Working less	No	No	No	No	No	Yes			Condoms	Non-H	Non-H		No	No		No change	Yes	Yes				Yes	Yes	26	30	26	30	28	28	5	5	Yes	Same	No	Same	Yes	Same	Yes	Same	No	More	Yes	Same
29	White: English / Welsh / Scottish / Northern Irish / British	No		Cohabiting	Full-time	Working from home	No	No	No	No	No	Yes			Combined-oral contraceptive pill (COCP)	Hormonal	Hormonal		No	No		Yes, decreased	No	Yes				Yes	Yes	24	27	24	27	25.5	25.5	6	6	No	Same	No	Same	No	Same	Yes	More	Yes	More	No	More
41	White: English / Welsh / Scottish / Northern Irish / British	Yes	2	Married	Part-time	Working the same amount	No	No	No	No	No	No				Nil	Non-H			No		Yes, decreased	No	Yes				Yes	Yes	30	30	26	26	30	26	4	4	No	Same	No	Same	Yes	Same	Yes	More	Yes	More	Yes	More
28	White: English / Welsh / Scottish / Northern Irish / British	No		Cohabiting	Full-time	Working more	No	No	No	No	No	No				Nil	Non-H			No		No change	Yes	Yes				Yes	Yes	24	30	26	26	27	26	6	4	No	Same	No	Same	Yes	Less	No	Same	Yes	Same	Yes	Same
36	White: Irish	No		Married	Full-time	Working more,Working from home	No	No	No	No	No	No				Nil	Non-H			No		Yes, decreased	No	Yes				Yes	No	28	35	21	35	31.5	28	5	3	No	Same	Yes	Same	No	More	Yes	More	Yes	More	Yes	More
26	White: English / Welsh / Scottish / Northern Irish / British	No		Married	Full-time	Working the same amount	No	No	No	No	No	No				Nil	Non-H			No		No change	Yes	Yes				Yes	No	25	34	37	66	29.5	51.5	5	5	No	Same	No	Same	No	Same	Yes	Same	Yes	More	Yes	More
36	White: English / Welsh / Scottish / Northern Irish / British	No		Cohabiting	Full-time	Working less,Working from home	No	No	No	No	No	Yes			Hormonal coil eg. Mirena/Kyleena/Jaydess/Levosert	Hormonal	Hormonal		No	No		Yes, increased	Yes	Yes				No	No	100	100	100	100	100	100	1	5	Yes	More	No	Same	Yes	More	No	Same	Yes	More	Yes	Same
31	White: English / Welsh / Scottish / Northern Irish / British	No		Single	Full-time	Working the same amount	Yes, suspected due to symptoms but never tested	Yes	Suspected		Symptomatic	No				Nil	Non-H			No		No change	Yes	Yes				Yes	Yes	28	40	28	32	34	30	4	5	No	Same	Yes	Less	Yes	More	Yes	Same	Yes	Same	Yes	More
26	White: English / Welsh / Scottish / Northern Irish / British	No		Single	Full-time	Working less,Working from home,Furloughed	No	No	No	No	No	Yes			Hormonal coil eg. Mirena/Kyleena/Jaydess/Levosert	Hormonal	Hormonal		No	No		Yes, decreased	No	Yes				No	Yes	27	61	28	36	44	32	10	6	No	Same	Yes	Less	No	Same	No	Same	Yes	More	Yes	Same
23	White: English / Welsh / Scottish / Northern Irish / British	No		Cohabiting	Full-time	Working from home,Furloughed	No	No	No	No	No	Yes			Combined-oral contraceptive pill (COCP)	Hormonal	Hormonal		No	No		Yes, decreased	Yes	Yes				Yes	Yes	20	28	27	27	24	27	8	8	Yes	More	No	More	Yes	Same	No	More	Yes	More	No	More
36	White: English / Welsh / Scottish / Northern Irish / British	Yes	2	Married	Full-time	Working more,Working from home	No	No	No	No	No	Yes			Non-hormonal/copper coil	Non-H	Non-H		No	No		Yes, decreased	No	Yes				Yes	Yes	23	28	21	28	25.5	24.5	5	4	No	Same	Yes	Less	No	More	Yes	More	Yes	More	Yes	More
41	White: English / Welsh / Scottish / Northern Irish / British	Yes	3 or more	Married	Self-Employed	Working less	No	No	No	No	No	Yes			Combined-oral contraceptive pill (COCP)	Hormonal	Hormonal		No	No		No change	No	Yes				Yes	No periods	24	100	100	100	62	100	3		No	Same	No	No periods	No	No periods	No	Same	Yes	Same	Yes	Same
23	White: English / Welsh / Scottish / Northern Irish / British	No		Single	Unemployed	Working more	Yes, suspected due to symptoms but never tested	Yes	Suspected		Symptomatic	Yes			Combined-oral contraceptive pill (COCP),Non-hormonal/copper coil	Hormonal	Hormonal		No	No		Yes, decreased	No	Yes				Yes	Yes	28	31	28	32	29.5	30	4	4	Yes	More	Yes	More	Yes	More	Yes	Same	Yes	More	Yes	More
33	White: English / Welsh / Scottish / Northern Irish / British	No		Cohabiting	Full-time	Working more	Yes, suspected due to symptoms but never tested	Yes	Suspected		Symptomatic	No				Nil	Non-H			No		No change	Yes	Yes				Yes	Yes	30	30	28	28	30	28	4	4	No	Same	No	Same	No	More	No	Same	No	More	No	Same
35	White: English / Welsh / Scottish / Northern Irish / British	No		Single	Full-time	Furloughed	No	No	No	No	No	No				Nil	Non-H			No		Yes, decreased	Yes	Yes				Yes	Yes	27	34	25	28	30.5	26.5	5	4	No	Same	Yes	More	Yes	More	No	More	No	More	No	Same
28	White: English / Welsh / Scottish / Northern Irish / British	No		Cohabiting	Full-time	Working less	No	No	No	No	No	Yes			Combined-oral contraceptive pill (COCP)	Hormonal	Hormonal		Yes	No		Yes, decreased	No	Yes				Yes	Yes	21	28	28	28	24.5	28	4	5	No	Same	No	Same	No	More	No	Same	No	More	Yes	More
27	White: English / Welsh / Scottish / Northern Irish / British	No		Cohabiting	Full-time	Working from home	No	No	No	No	No	No				Nil	Non-H			No		Yes, decreased	Yes	Yes				Yes	Yes	30	42	27	32	36	29.5	5	4	No	Same	Yes	Less	Yes	Less	No	More	Yes	Same	Yes	Same
28	White: English / Welsh / Scottish / Northern Irish / British	No		Cohabiting	Full-time	Furloughed	No	No	No	No	No	Yes			Combined-oral contraceptive pill (COCP)	Hormonal	Hormonal		No	No		Yes, decreased		Yes				No	No periods	60	90			75		5		Yes	Less	Yes	No periods	Yes	No periods	Yes	More	Yes	Less	Yes	Less
31	White: English / Welsh / Scottish / Northern Irish / British	No		Cohabiting	Full-time	Working less,Furloughed	Yes, suspected due to symptoms but never tested	Yes	Suspected		Symptomatic	Yes			Combined-oral contraceptive pill (COCP)	Hormonal	Hormonal		No	No		No change	No	Yes				Yes	Yes	21	21	21	21	21	21	3	3	No	More	No	Same	No	Same	No	Same	No	More	No	Same
29	White: Any other White background	No		Cohabiting	Full-time	Working more,Working from home	No	No	No	No	No	Yes			Hormonal coil eg. Mirena/Kyleena/Jaydess/Levosert	Hormonal	Hormonal		No	No		Yes, increased	No	No	They stopped due to hormonal contraception		No	No periods	No periods	0	0	0	0	0	0			Yes	Less	No periods	No periods	Yes	No periods	Yes	More	Yes	More	Yes	More
32	White: English / Welsh / Scottish / Northern Irish / British	No		Single	Full-time	Working more	No	No	No	No	No	No				Nil	Non-H			No		Yes, increased	Yes	Yes				Yes	Yes	28	30	21	28	29	24.5	5	2	Yes	Less	Yes	More	Yes	More	No	More	Yes	More	No	More
24	White: English / Welsh / Scottish / Northern Irish / British	No		Cohabiting	Full-time	Furloughed	No	No	No	No	No	No				Nil	Non-H			No		Yes, increased	Yes	Yes				No	Yes	100	100	19	23	100	21	22	8	Yes	Less	Yes	Less	Yes	Same	Yes	Less	Yes	Less	Yes	Same
26	White: English / Welsh / Scottish / Northern Irish / British	No		Cohabiting	Full-time	Working from home	Yes, suspected due to symptoms but never tested	Yes	Suspected		Symptomatic	Yes			Hormonal coil eg. Mirena/Kyleena/Jaydess/Levosert	Hormonal	Hormonal		No	No		Yes, increased	No	No	They stopped due to hormonal contraception		Yes	No periods	Yes			28	35		31.5		8	Yes	More	No periods	Less	No periods	More	No	More	No	More	No	Same
24	White: English / Welsh / Scottish / Northern Irish / British	No		Cohabiting	Part-time	Working the same amount,Working from home	No	No	No	No	No	Yes			Progesterone-only pill (POP)	Hormonal	Hormonal		No	No		No change	No	Yes				No	No periods	31	39	34	46	35	40	3		Yes	Less	Yes	Less	No	No periods	Yes	Less	Yes	More	Yes	More
32	White: English / Welsh / Scottish / Northern Irish / British	No		Single	Full-time	Working from home	No	No	No	No	No	No				Nil	Non-H			No		Yes, decreased	Yes	Yes				Yes	No	28	31	24	26	29.5	25	5	7	No	Same	Yes	Same	Yes	Less	No	More	Yes	Same	Yes	Same
32	White: English / Welsh / Scottish / Northern Irish / British	No		Cohabiting	Self-Employed	Working less	No	No	No	No	No	No				Nil	Non-H			No		Yes, decreased	Yes	No	Other, please specify	Zolodex injections for endometriosis	Yes	No periods	No	0	0	6	13	0	9.5		5	No	More	Yes	More	No periods	More	No	More	No	More	No	More
41	White: English / Welsh / Scottish / Northern Irish / British	Yes	2	Married	Part-time,Self-Employed	Working from home	No	No	No	No	No	Yes			Hormonal coil eg. Mirena/Kyleena/Jaydess/Levosert	Hormonal	Hormonal		No	No		No change	Yes	Yes				Yes	No	28	28	14	28	28	21	5	7	No	More	Yes	More	No	Same	Yes	Same	No	Same	Yes	More
30	White: English / Welsh / Scottish / Northern Irish / British	No		Married	Full-time	Working less,Working from home,Furloughed	No	No	No	No	No	Yes			Combined-oral contraceptive pill (COCP)	Hormonal	Hormonal		No	No		No change	Yes	Yes				Yes	Yes	28	28	28	28	28	28	7	5	No	Same	Yes	Less	Yes	Less	Yes	More	No	More	Yes	More
29	Asian / Asian British: Indian	No		Single	Full-time	Working more	Yes, had symptoms & confirmed on antibody blood test	Yes	Confirmed	Confirmed	Symptomatic	No				Nil	Non-H			No		No change	Yes	Yes				Yes	No	21	21	34	34	21	34	7	8	No	Same	Yes	Same	Yes	More	No	More	No	Same	No	Same
31	Asian / Asian British: Pakistani	Yes	1	Married	Part-time	Working the same amount	Yes, suspected due to symptoms but never tested	Yes	Suspected		Symptomatic	No				Nil	Non-H			Yes	Yes	Yes, increased	No	Yes				Yes	Yes	31	31	31	31	31	31	7	7	Yes		Yes	More	No	More	Yes	More	Yes	Same	Yes	More
34	White: Irish	No		Single	Full-time	Working from home	No	No	No	No	No	No				Nil	Non-H			No		Yes, decreased	No	Yes				Yes	Yes	28	30	25	30	29	27.5	4	4	No	Same	No	More	No	More	No	Same	Yes	More	Yes	More
32	White: English / Welsh / Scottish / Northern Irish / British	No		Cohabiting	Full-time	Working less	No	No	No	No	No	Yes			Non-hormonal/copper coil	Non-H	Non-H		No	No		Yes, increased	Yes	Yes				Yes	Yes	26	30	28	36	28	32	5	6	No	More	Yes	Same	Yes	More	No	Same	No	Same	Yes	Same
31	White: English / Welsh / Scottish / Northern Irish / British	No		Single	Full-time	Furloughed	No	No	No	No	No	Yes			Combined-oral contraceptive pill (COCP)	Hormonal	Hormonal		No	No		Yes, decreased	No	Yes				Yes	Yes	28	28	28	28	28	28	6	4	No	More	Yes	Same	Yes	More	No	More	Yes	More	Yes	Same
32	White: English / Welsh / Scottish / Northern Irish / British	No		Married	Full-time	Furloughed	No	No	No	No	No	Yes			Progesterone-only pill (POP)	Hormonal	Hormonal		Yes	No		No change	Yes	Yes				No	Yes	10	19	97	30	14.5	63.5	2	5	Yes	Less	No	More	No	Same	Yes	Less	Yes	Less	Yes	Same
31	White: English / Welsh / Scottish / Northern Irish / British	No		Single	Unemployed		No	No	No	No	No	No				Nil	Non-H			No		No change	Yes	Yes				Yes	Yes	4	5	5	5	4.5	5	5	5			No	Same	Yes	Same	Yes	Same	Yes	More	Yes	More
29	White: English / Welsh / Scottish / Northern Irish / British	No		Cohabiting	Part-time	Working from home,Made redundant/lost my job	No	No	No	No	No	Yes			Combined-oral contraceptive pill (COCP)	Hormonal	Hormonal		No	No		Yes, decreased	No	No	They stopped due to hormonal contraception		No	No periods	No periods	0	0	0	0	0	0									Yes	More	Yes	Same	Yes	Same
30	White: English / Welsh / Scottish / Northern Irish / British	No		Cohabiting	Full-time	Furloughed	No	No	No	No	No	No				Nil	Non-H			No		Yes, increased	Yes	Yes				Yes	Yes	22	28	26	30	25	28	5	5	No	Same	Yes	Same	Yes	Same	Yes	More	Yes		Yes	Less
37	White: English / Welsh / Scottish / Northern Irish / British	Yes	1	Married	Full-time	Working from home	No	No	No	No	No	No				Nil	Non-H			No		Yes, decreased	Yes	Yes				Yes	No	30	40	40	60	35	50	5	6	No	Same	No	More	No	Same	No	More	Yes	More	Yes	More
28	White: English / Welsh / Scottish / Northern Irish / British	No		Cohabiting	Full-time	Furloughed	Yes, suspected due to symptoms but never tested	Yes	Suspected		Symptomatic	Yes			Condoms,Withdrawal method	Non-H	Non-H		No	No		Yes, decreased	Yes	Yes				Yes	Yes	26	29	27	28	27.5	27.5	5	4	No	Same	No	Same	Yes		Yes	More	Yes	Same	Yes	More
24	White: English / Welsh / Scottish / Northern Irish / British	No		Cohabiting	Full-time	Working more,Working from home	No	No	No	No	No	Yes			Combined-oral contraceptive pill (COCP)	Hormonal	Hormonal		No	No		Yes, decreased	No	Yes				Yes	Yes	24	24	24	24	24	24	5	7	No	Same	No	More	No	More	No	More	No	More	Yes	Same
26	White: English / Welsh / Scottish / Northern Irish / British	No		Cohabiting	Part-time,Self-Employed	Furloughed	No	No	No	No	No	Yes			Hormonal coil eg. Mirena/Kyleena/Jaydess/Levosert	Hormonal	Hormonal		No	No		No change	No	No	They stopped due to hormonal contraception		No	No periods	No periods			0	0		0			Yes	More	No periods	No periods	No periods	Same	Yes	Same	No	Same	Yes	Same
29	White: English / Welsh / Scottish / Northern Irish / British	Yes	1	Married	Part-time	Working from home	No	No	No	No	No	Yes			Condoms	Non-H	Non-H		No	No		No change	Yes	Yes				Yes	No	29	58	29	35	43.5	32	7	7	No	More	No	Same	No	Same	No	Same	No	More	No	More
28	White: Irish	No		Cohabiting	Full-time	Working more,Working from home	No	No	No	No	No	Yes			Hormonal coil eg. Mirena/Kyleena/Jaydess/Levosert	Hormonal	Hormonal		No	No		Yes, decreased	Yes	Yes				Yes	Yes	25	32	29	35	28.5	32	3	5	No	More	No	Same	No	Same	No	More	No	More	No	Same
24	White: English / Welsh / Scottish / Northern Irish / British	No		Single	Self-Employed	Working less	No	No	No	No	No	No				Nil	Non-H			No		Yes, decreased	Yes	Yes				Yes	Yes	31	34	33	36	32.5	34.5	4	3	No	Same	Yes	Less	Yes	Same	Yes	More	Yes	More	Yes	More
23	White: English / Welsh / Scottish / Northern Irish / British	No		Single	Full-time	Working from home	No	No	No	No	No	Yes			Progesterone-only pill (POP)	Hormonal	Hormonal		No	No		No change	No	No	They stopped due to hormonal contraception		No	No periods	No periods	0	0	0	0	0	0			No	Same	No periods	No periods	No periods	No periods	No	Same	No	Same	No	Same
23	White: English / Welsh / Scottish / Northern Irish / British	No		Cohabiting	Full-time	Working the same amount,Working from home	No	No	No	No	No	Yes			Progesterone-only pill (POP)	Hormonal	Hormonal		No	No		Yes, decreased	No	No	They stopped due to hormonal contraception		No	No periods	No periods									No	Same	No periods	No periods	No periods	No periods	No	Same	No	More
41	White: English / Welsh / Scottish / Northern Irish / British	No		Single	Full-time	Working more	No	No	No	No	No	No				Nil	Non-H			No		Yes, decreased	No	Yes				Yes	No	28	31	100	100	29.5	100	3	7	No	Same	No	Same	Yes	Same	No	Same	No	Same	Yes	Same
27	White: English / Welsh / Scottish / Northern Irish / British	No		Cohabiting	Full-time	Working the same amount	No	No	No	No	No	Yes			Progesterone-only pill (POP)	Hormonal	Hormonal		No	No		Yes, decreased	Yes	Yes				No	No periods	30	50			40		14		No	Same	No	No periods	No	No periods	No	Same	No	Same	No	Same
46	White: English / Welsh / Scottish / Northern Irish / British	Yes	1	Divorced	Full-time	Working the same amount	No	No	No	No	No	Yes			Non-hormonal/copper coil	Non-H	Non-H		No	No		Yes, increased	No	Yes				Yes	Yes	28	28	28	28	28	28	6	6	Yes	Same	No	Same	Yes	Same	No	Same	Yes	Same	Yes	More
20	Asian / Asian British: Any other Asian background	No		Single	Unemployed	Working less	No	No	No	No	No	Yes			Progesterone-only pill (POP)	Hormonal	Hormonal		No	No		Yes, decreased	No	Yes				No		31	27	32	40	29	36	12	8	Yes	More	No	Same	Yes	Less	No	More	Yes	Same	Yes	More
28	White: English / Welsh / Scottish / Northern Irish / British	No		Cohabiting	Full-time	Working the same amount,Working from home	No	No	No	No	No	No				Nil	Non-H			No		Yes, decreased	Yes	Yes				Yes	Yes	26	28	26	28	27	27	6	6	No	Same	No	Same	Yes	Same	No	Same	No	Same	Yes	Same
34	White: English / Welsh / Scottish / Northern Irish / British	Yes	2	Married	Full-time	Working from home	Yes, suspected due to symptoms but never tested	Yes	Suspected		Symptomatic	No				Nil	Non-H			No		Yes, decreased	No	Yes				Yes	Yes	26	30	25	28	28	26.5	3	3	No	Same	No	Same	No	More	Yes	More	Yes	More	Yes	More
24	Asian / Asian British: Indian	No		Married	Unemployed	Working less	No	No	No	No	No	Yes			Combined-oral contraceptive pill (COCP)	Hormonal	Hormonal		No	No		No change	Yes	Yes				Yes	Yes	25	32	26	36	28.5	31	7	7	No	Same	No	Same	Yes	Same	No	Same	No	Same	Yes	More
30	White: English / Welsh / Scottish / Northern Irish / British	Yes	2	Cohabiting	Self-Employed	Working less,Working from home	No	No	No	No	No	Yes			Non-hormonal/copper coil	Non-H	Non-H		No	No		No change	Yes	Yes				Yes	No	26	28	8	26	27	17	6	12	No	More	Yes	Same	No	Same	No	Same	No	Same	No	More
32	White: English / Welsh / Scottish / Northern Irish / British	No		Cohabiting	Full-time	Working from home	Yes, suspected due to symptoms but never tested	Yes	Suspected		Symptomatic	No				Nil	Non-H			No		No change	Yes	Yes				Yes	Yes	4	7	4	7	5.5	5.5	3	3	Yes	Less	Yes	Same	Yes	More	Yes	More	Yes	More	Yes	More
25	White: English / Welsh / Scottish / Northern Irish / British	No		Cohabiting	Full-time	Working the same amount,Working from home	No	No	No	No	No	Yes			Non-hormonal/copper coil	Non-H	Non-H		No	No		No change	No	Yes				No	No	60	60	100	100	60	100	5	22	No	More	No	Less	No	Less	Yes	More	No	More	No	More
22	White: English / Welsh / Scottish / Northern Irish / British	No		Cohabiting	Full-time	Working the same amount,Working from home	No	No	No	No	No	No				Nil	Non-H			No		Yes, decreased	No	Yes				Yes	No	5	7	9	10	6	9.5	5	7	No	More	Yes	More	No	More	Yes	More	No	More	No	More
30	White: English / Welsh / Scottish / Northern Irish / British	No		Cohabiting	Full-time	Working the same amount	Yes, no symptoms & confirmed on antibody blood test	Yes	Confirmed	Confirmed	Asymptomatic	Yes			Combined-oral contraceptive pill (COCP)	Hormonal	Hormonal		No	No		No change	No	Yes				Yes	Yes	28	28	28	28	28	28	5	5	No	Same	No	Same	No	Same	No	Same	No	Same	Yes	Same
33	Any other ethnic group	No		Single	Full-time	Working the same amount	No	No	No	No	No	No				Nil	Non-H			No		No change	Yes	Yes				Yes	Yes	28	40	28	40	34	34	7	5	No	Same	No	Same	Yes	Same	No	Same	Yes	Same	Yes	Same
38	White: Any other White background	Yes	1	Single	Full-time	Working more	No	No	No	No	No	No				Nil	Non-H			No		No change	Yes	Yes				Yes	No	30	30	34	34	30	34	6	5	No	Same	Yes	Less	Yes	Less	No	More	Yes	Same	Yes	Same
26	Asian / Asian British: Indian	No		Married	Full-time	Working the same amount	No	No	No	No	No	No				Nil	Non-H			No		No change	Yes	Yes				Yes	Yes	25	28	25	28	26.5	26.5	6	6	No	Same	Yes	Same	Yes	Same	Yes	More	Yes	Same	Yes	More
37	White: English / Welsh / Scottish / Northern Irish / British	No		Cohabiting	Full-time	Working from home	Yes, suspected due to symptoms but never tested	Yes	Suspected		Symptomatic	Yes			Combined-oral contraceptive pill (COCP)	Hormonal	Hormonal		No	No		Yes, decreased	No	No	They stopped due to hormonal contraception		Yes	No periods	No	0	11	28	44	5.5	36		22	No	More	No	More	No periods	Same	No	More	No	More	No	More
24	White: English / Welsh / Scottish / Northern Irish / British	No		Single	Part-time	Furloughed	No	No	No	No	No	No				Nil	Non-H			No		Yes, decreased	Yes	No	They stopped due to hormonal contraception		Yes	No	No	0	74	2	8	37	5	3	7	Yes	Less	Yes	More	Yes	More	Yes	More	Yes	More	Yes	More
36	Asian / Asian British: Chinese	No		Married	Full-time	Working more	No	No	No	No	No	No				Nil	Non-H			No		No change	Yes	Yes				No	No	32	90	45	72	61	58.5	4	4	No	Same	No	More	No	Same	No	Same	Yes	Same	No	Same
26	White: English / Welsh / Scottish / Northern Irish / British	No		Cohabiting	Full-time	Working less,Working from home	No	No	No	No	No	Yes			Non-hormonal/copper coil	Non-H	Non-H		No	No		Yes, decreased	Yes	Yes				Yes	No	23	29	20	23	26	21.5	4	8	No	More	Yes	Same	Yes	More	Yes	More	Yes	More	Yes	More
27	White: English / Welsh / Scottish / Northern Irish / British	No		Cohabiting	Full-time	Working more,Working from home	No	No	No	No	No	Yes			Progesterone-only pill (POP)	Hormonal	Hormonal		No	No		No change	No	No	They stopped due to hormonal contraception		No	No periods	No periods									No	Same	No periods	No periods	No periods	No periods	No	Same	No	More	Yes	Same
23	White: English / Welsh / Scottish / Northern Irish / British	No		Single	Part-time	Furloughed,Made redundant/lost my job	No	No	No	No	No	Yes			Progesterone-only pill (POP)	Hormonal	Hormonal		No	No		No change	No	No	They stopped due to hormonal contraception		No	No periods	No periods									Yes	Same	No periods	No periods	No periods	No periods	Yes	More	Yes	More	Yes	More
24	White: English / Welsh / Scottish / Northern Irish / British	No		Single	Unemployed	Working more	Yes, suspected due to symptoms but never tested	Yes	Suspected		Symptomatic	No				Nil	Non-H			No		Yes, decreased	Yes	Yes				Yes	No periods	38	38			38		4		No		No		No		Yes		Yes		Yes
37	White: English / Welsh / Scottish / Northern Irish / British	Yes	2	Married	Part-time	Made redundant/lost my job	No	No	No	No	No	Yes			Condoms	Non-H	Non-H		No	No		No change	Yes	Yes				Yes	Yes	25	27	27	29	26	28	7	7	No	Same	Yes	More	Yes	Same	Yes	More	No	More	No	More
33	Asian / Asian British: Indian	No		Single	Full-time	Working the same amount	No	No	No	No	No	No				Nil	Non-H			No		Yes, increased	Yes	Yes				Yes	No	21	21	19	20	21	19.5	5	3	No	Same	No	Same	Yes	Less	Yes	More	Yes	More	Yes	Same
28	White: English / Welsh / Scottish / Northern Irish / British	No		Married	Full-time	Working the same amount	Yes, had symptoms & confirmed on antibody blood test	Yes	Confirmed	Confirmed	Symptomatic	No				Nil	Non-H			No		Yes, decreased	Yes	Yes				Yes	No	25	26	26	37	25.5	31.5	5	5	No	Same	Yes	Less	Yes	Same	Yes	Same	No	Same	No	Same
25	White: English / Welsh / Scottish / Northern Irish / British	No		Cohabiting	Full-time	Working the same amount	No	No	No	No	No	Yes			Condoms	Non-H	Non-H		No	No		Yes, decreased	Yes	No	Other, please specify	Stopped due to stopping combined pill in Jan still awaiting first cycle	No	Yes	No periods	27	30	0		28.5	0	7		No		Yes	No periods	Yes	No periods	Yes	More	No	Same	Yes	More
23	White: Irish	No		Cohabiting	Part-time	Made redundant/lost my job	Yes, suspected due to symptoms but never tested	Yes	Suspected		Symptomatic	Yes			Hormonal coil eg. Mirena/Kyleena/Jaydess/Levosert	Hormonal	Hormonal		No	No		Yes, increased		No	They stopped due to hormonal contraception		No	No periods	No periods									No	Same	No periods	No periods	No periods	No periods	Yes	More	Yes	More	Yes	Same
23	White: English / Welsh / Scottish / Northern Irish / British	No		Cohabiting	Full-time	Working the same amount	No	No	No	No	No	Yes			Combined-oral contraceptive pill (COCP)	Hormonal	Hormonal		No	No		No change	No	Yes				Yes	Yes	21	25	23	25	23	24	5	3	No	Same	No	Same	No	More	Yes	Same	No	Same	No	Same
34	Any other ethnic group	No		Single	Full-time	Working the same amount	Yes, suspected due to symptoms but never tested	Yes	Suspected		Symptomatic	Yes			Combined-oral contraceptive pill (COCP)	Hormonal	Hormonal		No	No		Yes, decreased	Yes	Yes				Yes	Yes	27	30	27	30	28.5	28.5	5	7	No	Same	No	More	No	More	No	Same	No	More	No	More
23	White: English / Welsh / Scottish / Northern Irish / British	No		Single	Full-time	Working less	No	No	No	No	No	Yes			Hormonal coil eg. Mirena/Kyleena/Jaydess/Levosert	Hormonal	Hormonal		No	No		No change	No	No	They stopped due to hormonal contraception		No	No	No									No	Same	No periods	No periods	No	No periods	Yes	More	Yes	More	Yes	More
34	White: Any other White background	Yes	1	Married	Full-time	Working less	No	No	No	No	No	No				Nil	Non-H			No		Yes, decreased	Yes	Yes				Yes		26	30	25	27	28	26	3	2	Yes	Less	No	Same	Yes	Less	Yes	Same	Yes	Same	Yes	Same
34	White: English / Welsh / Scottish / Northern Irish / British	Yes	1	Married	Full-time	Working from home	Yes, suspected due to symptoms but never tested	Yes	Suspected		Symptomatic	No				Nil	Non-H			No		Yes, decreased	Yes	Yes				Yes	No	22	31	24	35	26.5	29.5	4	5	No	Same	Yes	More	Yes	More	Yes	More	Yes	More	Yes	More
22	Asian / Asian British: Indian	No		Cohabiting	Unemployed	Working from home	No	No	No	No	No	Yes			Progesterone-only pill (POP)	Hormonal	Hormonal		No	No		Yes, increased	No	Yes				Yes	No	28	33	28	42	30.5	35	5	7	Yes	Less	Yes	Same	Yes	More	Yes	Same	Yes	More	Yes	More
25	White: English / Welsh / Scottish / Northern Irish / British	No		Single	Full-time	Furloughed	No	No	No	No	No	Yes			Condoms	Non-H	Non-H		No	No		Yes, increased	Yes	Yes				Yes	Yes	4	7	4	11	5.5	7.5	4	5	No	More	Yes	Same	Yes	Same	Yes	More	Yes	More	Yes	More
36	White: English / Welsh / Scottish / Northern Irish / British	No		Single	Full-time	Working the same amount	Yes, had symptoms & confirmed on swab	Yes	Confirmed	Confirmed	Symptomatic	Yes			Combined-oral contraceptive pill (COCP)	Hormonal	Hormonal		No	No		Yes, decreased	No	Yes				Yes	Yes	27	27	27	27	27	27	4	4	No	Same	No	Same	No	More	Yes	More	Yes	More	No	Same
39	White: English / Welsh / Scottish / Northern Irish / British	Yes	1	Cohabiting	Part-time	Working the same amount,Working from home	Yes, suspected due to symptoms but never tested	Yes	Suspected		Symptomatic	No				Nil	Non-H			No		Yes, increased	Yes	Yes				Yes	Yes	29	29	29	29	29	29	5	3	No	More	Yes	Less	Yes	More	Yes	More	Yes	More	Yes	More
26	White: English / Welsh / Scottish / Northern Irish / British	No		Cohabiting	Full-time	Working more,Working from home	No	No	No	No	No	No				Nil	Non-H			No		Yes, decreased	Yes	Yes				Yes	Yes	24	28	26	28	26	27	5	3	Yes	More	No	Less	Yes	Less	Yes	More	Yes	More	Yes	More
23	White: English / Welsh / Scottish / Northern Irish / British	No		Cohabiting	Full-time	Working more	No	No	No	No	No	Yes			Combined-oral contraceptive pill (COCP)	Hormonal	Hormonal		No	No		Yes, decreased	No	Yes				Yes	Yes	28	28	28	28	28	28	5	5	No	More	No	Same	Yes	Same	Yes	More	Yes	More	Yes	More
32	White: English / Welsh / Scottish / Northern Irish / British	No		Cohabiting	Full-time	Working the same amount,Working from home	No	No	No	No	No	No				Nil	Non-H			No		No change	Yes	Yes				Yes		29	35	32	32	32	32	4	4	No	Same	No	Same	No	Same	Yes	Same	Yes	Same	Yes	Same
28	White: English / Welsh / Scottish / Northern Irish / British	No		Single	Full-time	Working the same amount	No	No	No	No	No	Yes			Combined-oral contraceptive pill (COCP)	Hormonal	Hormonal		No	No		Yes, decreased	No	Yes				Yes	Yes	28	29	28	29	28.5	28.5	5	4	No	Same	No	Less	No	More	No	Same	Yes	More	Yes	More
24	Asian / Asian British: Indian	No		Single	Part-time	Furloughed	No	No	No	No	No	Yes			Hormonal coil eg. Mirena/Kyleena/Jaydess/Levosert	Hormonal	Hormonal		Yes	No		Yes, decreased	Yes	Yes				No	No	25	32	15	19	28.5	17	7	10	Yes	More	Yes	More	Yes	More	Yes	More	Yes	More	Yes	More
39	White: English / Welsh / Scottish / Northern Irish / British	No		Single	Full-time	Working more	Yes, suspected due to symptoms but never tested	Yes	Suspected		Symptomatic	No				Nil	Non-H			No		Yes, decreased	Yes	Yes				Yes	Yes	27	30	25	28	28.5	26.5	4	3	No	Same	Yes	Less	Yes	Same	No	More	Yes	More	Yes	More
25	White: English / Welsh / Scottish / Northern Irish / British	No		Cohabiting	Full-time	Working less,Working from home	No	No	No	No	No	Yes			Condoms	Non-H	Non-H		No	No		Yes, decreased	Yes	Yes				Yes	Yes	29	33	32	38	31	35	2	3	No	Same	No	Same	Yes	Same	No	Same	No	More	Yes	Same
29	Asian / Asian British: Pakistani	No		Single	Full-time	Working from home	No	No	No	No	No	No				Nil	Non-H			No		No change	Yes	Yes				Yes	Yes	24	26	29	33	25	31	5	7	No	Same	Yes	Same	No	More	No	More	Yes	More	No	More
35	White: English / Welsh / Scottish / Northern Irish / British	No		Married	Full-time	Furloughed	No	No	No	No	No	No				Nil	Non-H			Yes	Yes	Yes, increased	No	Yes				Yes	Yes	28	30	28	30	29	29	3	3	Yes	More	Yes	More	No	More	Yes	Less	Yes	Less	Yes	Less
32	White: English / Welsh / Scottish / Northern Irish / British	Yes	1	Married	Self-Employed	Working less	No	No	No	No	No	Yes			Contraceptive implant (eg. Nexplanon)	Hormonal	Hormonal		No	No		Yes, decreased	Yes	No	They stopped due to hormonal contraception		Yes	No	Yes			28	50		39		8	No		No periods	More	No periods	More	Yes	More	No	More	Yes	More
36	White: English / Welsh / Scottish / Northern Irish / British	Yes	2	Married	Part-time	Working from home	No	No	No	No	No	Yes			Condoms	Non-H	Non-H		Yes	No		No change	Yes	Yes				Yes	No	25	28	20	22	26.5	21	4	6	No	Same	No	No periods	No	Same	No	Same	No	Same	Yes	Less
36	White: English / Welsh / Scottish / Northern Irish / British	Yes	1	Married	Unemployed		No	No	No	No	No	No				Nil	Non-H			No		Yes, increased	Yes	Yes				Yes	Yes	24	26	24	27	25	25.5	5	5	No	Same	Yes	Same	Yes	More	No	More	No	More	No	More
25	White: English / Welsh / Scottish / Northern Irish / British	No		Single	Full-time	Furloughed	No	No	No	No	No	Yes			Combined-oral contraceptive pill (COCP)	Hormonal	Hormonal		No	No		No change	No	Yes				Yes	Yes	28	28	28	28	28	28	4	4	No	Same	No	Same	No	Same	No	Same	No	Same	No	Same
24	White: English / Welsh / Scottish / Northern Irish / British	No		Cohabiting	Full-time	Working from home	No	No	No	No	No	Yes			Combined-oral contraceptive pill (COCP)	Hormonal	Hormonal		No	No		No change	No	Yes				Yes	Yes	28	28	28	28	28	28	5	5	No	Same	No	Same	No	Same	No	More	No	More	No	Same
31	Mixed: White and Black Caribbean	No		Cohabiting	Full-time	Working more,Working from home	Yes, suspected due to symptoms but never tested	Yes	Suspected		Symptomatic	Yes			Family-planning method (eg. charting, cervical mucus monitoring, basal temperature)	Non-H	Non-H		No	No		No change	Yes	Yes				Yes	Yes	35	35	35	35	35	35	5	6	No	Same	Yes	Same	No	Same	No	More	No	More	No	Same
25	White: English / Welsh / Scottish / Northern Irish / British	No		Cohabiting	Full-time	Working from home	No	No	No	No	No	Yes			Hormonal coil eg. Mirena/Kyleena/Jaydess/Levosert	Hormonal	Hormonal		No	No		No change	Yes	Yes				Yes	Yes	28	40	30	40	34	35	5	3	No	More	No	Same	No	Same	No	More	Yes	More	Yes	More
27	White: English / Welsh / Scottish / Northern Irish / British	No		Married	Full-time	Working the same amount	No	No	No	No	No	Yes			Condoms	Non-H	Non-H		No	No		No change	Yes	Yes				Yes	Yes	26	26	26	26	26	26	10	10	No	Same	Yes	Same	Yes	Same	No	Same	No	Same	No	More
29	White: English / Welsh / Scottish / Northern Irish / British	Yes	1	Married	Part-time	Working more	No	No	No	No	No	No				Nil	Non-H			Yes	Yes	No change	Yes	Yes				No	No	30	50	14	66	40	40	5	5	No	Same	No	Same	Yes	Same	Yes	Same	No	Same	Yes	Same
30	White: English / Welsh / Scottish / Northern Irish / British	No		Single	Full-time	Furloughed	No	No	No	No	No	Yes			Combined-oral contraceptive pill (COCP)	Hormonal	Hormonal		No	No		Yes, decreased	No	Yes				Yes	Yes	4	5	4	5	4.5	4.5	3	2	No	Same	No	Less	No	Same	No	More	No	Same	No	More
32	White: English / Welsh / Scottish / Northern Irish / British	No		Single	Full-time	Working more	No	No	No	No	No	No				Nil	Non-H			No		Yes, increased	Yes	Yes				Yes	Yes	28	30	28	30	29	29	4	4	No	Same	Yes	Less	Yes	More	No	More	No	More	No	More
32	White: English / Welsh / Scottish / Northern Irish / British	No		Married	Full-time	Working from home	No	No	No	No	No	No				Nil	Non-H			Yes	Yes	Yes, increased	Yes	Yes				No	No	47	81	33	60	64	46.5	7	7	No	Same	Yes	Less	Yes	Less	No	Same	No	Same	No	Same
44	White: English / Welsh / Scottish / Northern Irish / British	Yes	2	Cohabiting	Full-time	Working the same amount,Working from home	No	No	No	No	No	Yes			Condoms,Withdrawal method	Non-H	Non-H		No	No		No change	Yes	Yes				Yes	Yes	24	32	28	30	28	29	6	4	No	Same	Yes	Less	Yes	Less	Yes	More	Yes	More	Yes	More
24	White: English / Welsh / Scottish / Northern Irish / British	No		Cohabiting	Full-time	Working more	No	No	No	No	No	Yes			Progesterone-only pill (POP)	Hormonal	Hormonal		No	No		Yes, decreased	Yes	Yes				No	Yes	38	87	30	34	62.5	32	2	8	No	Less	No	More	No	Same	Yes	Same	No	Same	No	More
27	White: English / Welsh / Scottish / Northern Irish / British	No		Cohabiting	Full-time	Working from home	No	No	No	No	No	Yes			Contraceptive implant (eg. Nexplanon)	Hormonal	Hormonal		No	No		Yes, decreased	Yes	Yes				No	No	28	40	28	38	34	33	22	22	No	Same	Yes	Same	Yes	Same	Yes	Less	Yes	Less	No	Same
22	White: English / Welsh / Scottish / Northern Irish / British	No		Single	Unemployed	Working from home	No	No	No	No	No	Yes			Contraceptive implant (eg. Nexplanon)	Hormonal	Hormonal		No	No		Yes, decreased	Yes	Yes				No	No periods	30	100	0		65	0	5		No	Same	No	No periods	Yes		Yes	More	No	More	No	Same
27	White: English / Welsh / Scottish / Northern Irish / British	No		Married	Full-time	Working more,Working less	No	No	No	No	No	No				Nil	Non-H			Yes	No due to concerns about lack of access to healthcare	No change	Yes	Yes				No	No	36	37	37	50	36.5	43.5	7	21	No	Same	Yes	More	Yes	More	Yes	Same	No	Same	Yes	Same
25	White: English / Welsh / Scottish / Northern Irish / British	No		Cohabiting	Full-time	Working more	No	No	No	No	No	Yes			Hormonal coil eg. Mirena/Kyleena/Jaydess/Levosert	Hormonal	Hormonal		No	No		Yes, increased	No	No	They stopped due to hormonal contraception		No	No periods	No periods		0	0	0	0	0			Yes	Less	No periods	No periods	No periods	No periods	Yes	More	No	Same	Yes	More
23	Mixed: Any other Mixed / Multiple ethnic background	No		Single	Part-time	Working less	Yes, suspected due to symptoms but never tested	Yes	Suspected		Symptomatic	Yes			Combined-oral contraceptive pill (COCP)	Hormonal	Hormonal		No	No		Yes, decreased	Yes	Yes				Yes	No	21	30	12	28	25.5	20	5	6	No	More	No	More	Yes		Yes	More	Yes	More	Yes	More
24	White: English / Welsh / Scottish / Northern Irish / British	No		Single	Full-time	Working the same amount	No	No	No	No	No	Yes			Non-hormonal/copper coil	Non-H	Non-H		No	No		Yes, increased	Yes	No	Other, please specify	Have the copper coil but only had 2-3 in the last 18 months before covid	Yes	No	No	100	100	28	60	100	44	5	5	No	Same	No periods	Same	No periods	More	No	Same	No	Same	No	More
28	White: English / Welsh / Scottish / Northern Irish / British	No		Cohabiting	Full-time	Working the same amount,Working from home	No	No	No	No	No	Yes			Combined-oral contraceptive pill (COCP)	Hormonal	Hormonal		No	No		Yes, decreased	No	Yes				No	No	20	33	28	100	26.5	64	4	4	Yes	Less	No	Same	No	More	Yes	Same	Yes	Same	Yes	Same
30	White: English / Welsh / Scottish / Northern Irish / British	No		Single	Full-time	Working from home	No	No	No	No	No	Yes			Combined-oral contraceptive pill (COCP),Contraceptive app	Hormonal	Hormonal		Yes	No		Yes, increased	Yes	Yes				Yes	Yes	34	41	34	34	37.5	34	7	4	No	Same	Yes	Less	Yes	Less	Yes	Same	Yes	More	Yes	Less
21	White: Any other White background	No		Single	Self-Employed	Working the same amount,Working from home	No	No	No	No	No	Yes			Contraceptive app,Progesterone-only pill (POP)	Hormonal	Hormonal		No	No		No change	Yes	No	Other, please specify	I am on the progesterone depo injection	Yes					1			1		1	Yes	More	No periods	No periods	No	More	Yes	More	No	More	No	More
26	White: English / Welsh / Scottish / Northern Irish / British	No		Married	Full-time	Working more,Working from home	No	No	No	No	No	No				Nil	Non-H			No		Yes, decreased	Yes	Yes				Yes	Yes	26	32	28	30	29	29	5	5	No	Same	No		No		No	More	No	More	Yes	Same
38	White: English / Welsh / Scottish / Northern Irish / British	Yes	3 or more	Married	Full-time	Working more	No	No	No	No	No	Yes			Condoms,Withdrawal method	Non-H	Non-H		No	No		Yes, decreased	No	Yes				No	No	35	45	33	45	40	39	5	9	Yes	Same	No	More	No	More	Yes	More	Yes	More	Yes	More
38	White: English / Welsh / Scottish / Northern Irish / British	Yes	3 or more	Single	Unemployed		Yes, suspected due to symptoms but never tested	Yes	Suspected		Symptomatic	No				Nil	Non-H			No		No change	Yes	Yes				Yes	Yes	27	30	24	26	28.5	25	5	5	No	Same	No	Same	Yes	Less	No	Same	Yes	Same	Yes	Same
29	White: English / Welsh / Scottish / Northern Irish / British	No		Married	Self-Employed	Working less	No	No	No	No	No	Yes			Condoms,Contraceptive app,Family-planning method (eg. charting, cervical mucus monitoring, basal temperature)	Non-H	Non-H		No	No		Yes, increased	Yes	No	I don’t know the reason		Yes	No periods	Yes			32	35		33.5		4	No	Same	No periods	More	No periods	More	No	Same	No	More	No	More
43	White: Any other White background	No		Single	Full-time	Working the same amount	No	No	No	No	No	No				Nil	Non-H			No		No change	Yes	Yes				Yes	Yes	24	30	25	28	27	26.5	4	4	No	Same	No	Same	No	Same	No	Same	No	Same	Yes	Same
21	White: English / Welsh / Scottish / Northern Irish / British	No		Cohabiting	Unemployed	Working less	No	No	No	No	No	Yes			Non-hormonal/copper coil	Non-H	Non-H		No	No		Yes, decreased	Yes	Yes				Yes	Yes	28	34	28	34	31	31	7	7	No	Same	Yes	Less	Yes	Less	Yes	Same	Yes	More	Yes	More
29	White: English / Welsh / Scottish / Northern Irish / British	No		Single	Full-time	Working from home	Yes, suspected due to symptoms but never tested	Yes	Suspected		Symptomatic	Yes			Progesterone-only pill (POP)	Hormonal	Hormonal		No	No		No change	No	Yes				No	No	30	35		16	32.5	16	6	22	Yes	More	Yes	Same	Yes	Same	Yes	More	Yes	More	No	Same
35	White: English / Welsh / Scottish / Northern Irish / British	No		Married	Full-time	Working more	No	No	No	No	No	No				Nil	Non-H			Yes	Yes	No change	Yes	Yes				Yes	Yes	25	30	22	28	27.5	25	3	3	No	Same	No	Same	No	Same	No	Same	No	Same	Yes	Same
29	White: English / Welsh / Scottish / Northern Irish / British	No		Single	Full-time	Working the same amount,Working from home	No	No	No	No	No	Yes			Progesterone-only pill (POP)	Hormonal	Hormonal		Yes	No		Yes, increased	Yes	Yes				No	No	30	54	34	39	42	36.5	4	4	No	More	Yes	Less	Yes	More	Yes	More	Yes	More	Yes	More
27	White: English / Welsh / Scottish / Northern Irish / British	No		Cohabiting	Full-time	Working from home	No	No	No	No	No	Yes			Condoms,Withdrawal method	Non-H	Non-H		No	No		No change	Yes	Yes				Yes	No	30	30	25	30	30	27.5	4	4	No	More	No	Same	Yes	Same	Yes	More	No	More	No	More
42	White: English / Welsh / Scottish / Northern Irish / British	Yes	2	Married	Full-time	Working from home	No	No	No	No	No	No				Nil	Non-H			No		Yes, decreased	No	Yes				No	No	21	35	0	0	28	0	10		No	Same	Yes	No periods	No	No periods	Yes	Same	Yes	Same	No	More
38	White: English / Welsh / Scottish / Northern Irish / British	Yes	2	Married	Part-time	Working more	No	No	No	No	No	No				Nil	Non-H			No		Yes, increased	No	Yes				Yes	Yes	28	32	28	32	30	30	5	5	No	Same	No	Same	No	Same	No	More	Yes	More	Yes	More
27	White: English / Welsh / Scottish / Northern Irish / British	No		Cohabiting	Full-time	Working more	Yes, suspected due to symptoms but never tested	Yes	Suspected		Symptomatic	No				Nil	Non-H			No		Yes, decreased	Yes	Yes				Yes	No	28	32	20	21	30	20.5	5	5	No	Same	Yes	Same	Yes	Same	Yes	More	No	Same	No	More
27	White: English / Welsh / Scottish / Northern Irish / British	No		Cohabiting	Unemployed	Made redundant/lost my job	No	No	No	No	No	Yes			Non-hormonal/copper coil	Non-H	Non-H		No	No		No change	Yes	Yes				Yes	Yes	30	30	30	30	30	30	6	7	No	Same	No	More	No	More	No	Same	Yes	Same	No	More
37	White: English / Welsh / Scottish / Northern Irish / British	Yes	2	Married	Full-time	Working the same amount	No	No	No	No	No	Yes			Hormonal coil eg. Mirena/Kyleena/Jaydess/Levosert	Hormonal	Hormonal		No	No		No change	Yes	Yes				No		25	74	24	29	49.5	26.5	2	4	No	Same	No	Same	No	Same	No	More	No	More	Yes	More
30	White: English / Welsh / Scottish / Northern Irish / British	Yes	1	Cohabiting	Part-time	Furloughed	No	No	No	No	No	Yes			Withdrawal method	Non-H	Non-H		No	No		Yes, increased	Yes	Yes				Yes	Yes	26	30	28	34	28	31	4	4	No	More	No	Same	No	Same	Yes	More	No	More	Yes	Same
25	White: English / Welsh / Scottish / Northern Irish / British	No		Single	Unemployed	Working more	No	No	No	No	No	No				Nil	Non-H			No		Yes, decreased	Yes	Yes				No	No	24	39	28	36	31.5	32	6	7	Yes	Same	Yes	Same	Yes	Less	Yes	More	No	More	Yes	Same
43	Asian / Asian British: Indian	Yes	3 or more	Married	Part-time	Working the same amount	Yes, had symptoms & confirmed on swab	Yes	Confirmed	Confirmed	Symptomatic	No				Nil	Non-H			No		Yes, decreased	Yes	Yes				Yes	Yes	31	46	29	32	38.5	30.5	5	5	No	Same	Yes	Same	Yes	Same	No	More	Yes	More	Yes	Same
29	White: English / Welsh / Scottish / Northern Irish / British	No		Cohabiting	Full-time	Working more	No	No	No	No	No	Yes			Combined-oral contraceptive pill (COCP)	Hormonal	Hormonal		No	No		Yes, decreased	No	Yes				Yes	Yes	23	30	23	30	26.5	26.5	3	2	No	Same	Yes	Less	No		Yes	Same	Yes	Same	No	More
29	White: Any other White background	No		Cohabiting	Full-time	Working more,Working from home	No	No	No	No	No	Yes			Condoms	Non-H	Non-H		No	No		No change	Yes	Yes				No	No	36	50	36	47	43	41.5	6	6	No	Same	Yes	Same	Yes	Same	No	Same	Yes	More	Yes	More
33	White: English / Welsh / Scottish / Northern Irish / British	No		Married	Full-time	Working from home	No	No	No	No	No	No				Nil	Non-H			No		No change	Yes	Yes				Yes	No	27	28	30	35	27.5	32.5	3	3	No	Same	No	Same	No	Same	Yes	More	No	Same	Yes	Less
35	White: English / Welsh / Scottish / Northern Irish / British	No		Single	Full-time	Working the same amount,Working from home	No	No	No	No	No	Yes			Combined-oral contraceptive pill (COCP)	Hormonal	Hormonal		No	No		Yes, decreased	No	Yes				Yes	Yes	28	29	28	28	28.5	28	3	3	No	Same	No	Same	No	Same	Yes	Less	No	Same	No	Same
29	White: Irish	No		Single	Full-time	Working the same amount,Working from home	No	No	No	No	No	Yes			Non-hormonal/copper coil	Non-H	Non-H		No	No		No change	Yes	Yes				Yes	Yes	30	32	33	34	31	33.5	5	6	No	Same	Yes	More	Yes	More	Yes	More	No	More	Yes	Same
29	White: English / Welsh / Scottish / Northern Irish / British	Yes	2	Cohabiting	Part-time	Working less	No	No	No	No	No	Yes			Condoms	Non-H	Non-H		Yes	No		No change	Yes	No	They stopped due to hormonal contraception		Yes	No periods	No			13	13		13		7	Yes	Same	No periods	More	No periods	More	Yes	More	Yes	More	Yes	More
43	Mixed: White and Asian	Yes	3 or more	Married	Part-time	Working less,Working from home	No	No	No	No	No	No				Nil	Non-H			No		Yes, decreased	Yes	Yes				Yes	No	28	31	26	46	29.5	36	6	4	No	Same	Yes	Less	Yes	More	Yes	Less	Yes	Less	Yes	Less
33	White: English / Welsh / Scottish / Northern Irish / British	Yes	2	Married	Part-time	Working more,Working from home	No	No	No	No	No	No				Nil	Non-H			No		No change	Yes	Yes				Yes	Yes	26	31	28	33	28.5	30.5	5	6	No	Same	Yes	Same	Yes	Same	No	More	Yes	More	Yes	More
19	White: English / Welsh / Scottish / Northern Irish / British	No		Single	Part-time	Working from home	No	No	No	No	No	No				Nil	Non-H			No		No change	Yes	Yes				Yes	Yes	27	35	27	31	31	29	5	7	No	Same	Yes	More	Yes	Less	Yes	More	Yes	More	Yes	Less
34	White: English / Welsh / Scottish / Northern Irish / British	No		Single	Full-time	Working the same amount	No	No	No	No	No	No				Nil	Non-H			No		Yes, decreased	Yes	Yes				Yes	No	30	30	25	38	30	31.5	3	4	No	Same	No	Same	No	More	Yes	More	Yes	More	Yes
28	White: English / Welsh / Scottish / Northern Irish / British	No		Cohabiting	Part-time	Working less,Working from home	No	No	No	No	No	No				Nil	Non-H			Yes	Yes	Yes, increased	Yes	Yes				Yes	Yes	28	30	25	35	29	30	6	4	No	Same	Yes	Same	Yes	Same	Yes	More	Yes	More	Yes	More
30	White: English / Welsh / Scottish / Northern Irish / British	No		Married	Full-time	Working more	Yes, had symptoms & confirmed on swab	Yes	Confirmed	Confirmed	Symptomatic	No				Nil	Non-H			No		No change	Yes	Yes				Yes	No	30	32	28	48	31	38	4	5	No	Same	No	Same	Yes	Same	Yes	Same	Yes	Same	Yes	Same
24	White: English / Welsh / Scottish / Northern Irish / British	Yes	2	Cohabiting	Unemployed		No	No	No	No	No	Yes			Contraceptive implant (eg. Nexplanon)	Hormonal	Hormonal		No	No		Yes, decreased	No	Yes				Yes	No	30	60	10	30	45	20	4	10	No	More	No	More	Yes	More	Yes	Same	Yes	More	Yes	More
35	White: English / Welsh / Scottish / Northern Irish / British	No		Married	Full-time	Working more	Yes, suspected due to symptoms but never tested	Yes	Suspected		Symptomatic	No				Nil	Non-H			Yes	No – other reason, please specify	Yes, decreased	Yes	Yes				Yes	Yes	27	28	26	27	27.5	26.5	4	6	No	Same	Yes	More	Yes	Same	No	More	No	More	No	More
34	White: English / Welsh / Scottish / Northern Irish / British	No		Married	Full-time	Working from home	No	No	No	No	No	No				Nil	Non-H			No		No change	Yes	Yes				Yes	Yes	25	30	24	28	27.5	26	5	6	No	More	No	Same	No	More	Yes	More	No	More	Yes	Same
29	White: English / Welsh / Scottish / Northern Irish / British	No		Cohabiting	Full-time	Working less	No	No	No	No	No	Yes			Condoms	Non-H	Non-H		No	No		Yes, increased	No	No	I have PCOS		Yes	No periods	No				4		4		2	No	Same	No periods	Same	No	Same	Yes	More	No	Same	Yes	Same
28	White: English / Welsh / Scottish / Northern Irish / British	No		Cohabiting	Full-time	Working more,Working the same amount	Yes, suspected due to symptoms but never tested	Yes	Suspected		Symptomatic	No				Nil	Non-H			No		Yes, decreased	Yes	Yes				Yes	Yes	25	35	27	29	30	28	5	4	Yes	Less	Yes	Same	Yes	Same	Yes	More	No	More	Yes	More
26	Asian / Asian British: Indian	No		Single	Full-time	Working from home	No	No	No	No	No	Yes			Combined-oral contraceptive pill (COCP)	Hormonal	Hormonal		No	No		Yes, increased	Yes	Yes				Yes	Yes	28	28	27	29	28	28	6	5	No	Same	No	More	No	More	No	More	Yes	More	Yes	More
27	White: English / Welsh / Scottish / Northern Irish / British	No		Married	Full-time	Working the same amount	No	No	No	No	No	Yes			Condoms,Withdrawal method	Non-H	Non-H		Yes	No		Yes, increased	Yes	Yes				Yes	Yes	28	37	28	37	32.5	32.5	4	4	Yes	More	No	Same	No	Same	No	More	No	Same	No	More
27	White: English / Welsh / Scottish / Northern Irish / British	No		Cohabiting	Full-time	Working the same amount	No	No	No	No	No	Yes			Contraceptive implant (eg. Nexplanon)	Hormonal	Hormonal		No	No		No change	No	Yes				No	No	21	50	28	46	35.5	37	7	7	No	Same	No	Same	No	Same	No	Same	No	Same	Yes	Same
22	White: English / Welsh / Scottish / Northern Irish / British	No		Single	Full-time	Furloughed	Yes, suspected due to symptoms but never tested	Yes	Suspected		Symptomatic	No				Nil	Non-H			No		Yes, decreased	Yes	Yes				No	Yes	30	40	30	36	35	33	7	7	No	Same	Yes	Same	Yes	More	Yes	Same	Yes	Same	Yes	Same
29	White: English / Welsh / Scottish / Northern Irish / British	No		Single	Full-time	Working the same amount	No	No	No	No	No	Yes			Condoms	Non-H	Non-H		No	No		Yes, decreased	Yes	Yes				Yes	Yes	29	31	30	31	30	30.5	5	5	No	Same	No	Same	No	Same	No	Same	No	More	Yes	Same
37	White: English / Welsh / Scottish / Northern Irish / British	Yes	1	Married	Part-time	Working more,Working from home	No	No	No	No	No	No				Nil	Non-H			Yes	Yes	Yes, decreased	Yes	Yes				Yes	Yes	27	33	28	28	30	28	4	6	No	Same	Yes	More	Yes	More	Yes	More	Yes	More	Yes	More
30	White: English / Welsh / Scottish / Northern Irish / British	No		Married	Full-time	Furloughed	No	No	No	No	No	Yes			Combined-oral contraceptive pill (COCP)	Hormonal	Hormonal		No	No		No change	No	Yes				Yes	Yes	21	23	23	25	22	24	5	6	No	Same	Yes	More	Yes	More	Yes	More	Yes	More	Yes	More
44	White: English / Welsh / Scottish / Northern Irish / British	No		Married	Full-time	Working from home	No	No	No	No	No	No				Nil	Non-H			No		Yes, decreased	Yes	No	They stopped due to hormonal contraception		Yes	No periods	No		0	10	45	0	27.5		2	Yes	Less	No periods	Same	No periods	More	No	Same	No	Same	Yes	More
38	White: English / Welsh / Scottish / Northern Irish / British	Yes	2	Married	Part-time	Furloughed	No	No	No	No	No	No				Nil	Non-H			No		No change	Yes	Yes				Yes	Yes	23	39	17	33	31	25	7	7	Yes	More	Yes	Same	Yes	Same	Yes	More	Yes	More	Yes	More
25	Asian / Asian British: Any other Asian background	No		Married	Unemployed	Working less	No	No	No	No	No	Yes			Progesterone-only pill (POP)	Hormonal	Hormonal		No	No		No change		No	They stopped due to hormonal contraception		Yes	No periods	No periods									No	More	No periods	More	No periods	More	Yes	More	Yes	More	Yes
30	White: Irish	No		Married	Full-time	Working more,Working from home	No	No	No	No	No	No				Nil	Non-H			Yes	No – other reason, please specify	Yes, decreased	Yes	Yes				Yes	Yes	28	35	34	42	31.5	38	3	4	No	Same	No	More	No		No	Same	No	More	No	Same
32	White: English / Welsh / Scottish / Northern Irish / British	No		Cohabiting	Full-time	Furloughed	No	No	No	No	No	Yes			Progesterone-only pill (POP)	Hormonal	Hormonal		Yes	No		Yes, decreased	Yes	Yes				Yes	No	26	32	24	33	29	28.5	4	6	No	More	Yes	More	Yes	More	No	More	No	More	No	More
36	Asian / Asian British: Indian	No		Single	Full-time	Working more	No	No	No	No	No	No				Nil	Non-H			No		No change	Yes	Yes				Yes	Yes	26	29	26	29	27.5	27.5	5	5	No	Same	No	Same	No	Same	No	More	No	Same	Yes	Same
30	White: English / Welsh / Scottish / Northern Irish / British	Yes	1	Married	Part-time	Furloughed,Made redundant/lost my job	No	No	No	No	No	Yes			Condoms	Non-H	Non-H		No	No		No change	No	No	Other, please specify	I had an eating disorder lost a lot of weight and then they never recovered. I suspect I have hypothalamic amenorreah even though I am weight restored. I exercise and run a lot	No	No periods	No periods									No	Same	No periods	No periods	No periods	No periods	Yes	More	No	More	No	More
26	White: English / Welsh / Scottish / Northern Irish / British	No		Cohabiting	Full-time	Working less,Working from home	No	No	No	No	No	Yes			Non-hormonal/copper coil	Non-H	Non-H		No	No		Yes, decreased	Yes	Yes				Yes	Yes	28	26	28	33	27	30.5	6	6	No	Same	Yes	Less	No	More	Yes	More	Yes	More	Yes	More
34	White: Any other White background	No		Married	Full-time	Working the same amount	No	No	No	No	No	No				Nil	Non-H			Yes	Yes	No change	Yes	Yes				Yes	Yes	26	26	28	29	26	28.5	6	5	No	Same	No	Same	No	Same	No	Same	No	Same	No	More
28	White: English / Welsh / Scottish / Northern Irish / British	No		Single	Full-time	Working more,Working from home	No	No	No	No	No	Yes			Combined-oral contraceptive pill (COCP)	Hormonal	Hormonal		No	No		No change	No	Yes				Yes	Yes	28	28	28	28	28	28	6	4	No	Same	Yes	Less	Yes	Less	No	More	No	Same	Yes	Same
27	White: English / Welsh / Scottish / Northern Irish / British	No		Cohabiting	Full-time	Working the same amount	Yes, had symptoms & confirmed on swab	Yes	Confirmed	Confirmed	Symptomatic	Yes			Condoms	Non-H	Non-H		No	No		No change	Yes	Yes				Yes	Yes	26	28	26	27	27	26.5	5	5	Yes	Same	Yes	Same	Yes	Same	Yes	Same	Yes	Same	Yes	Same
38	White: English / Welsh / Scottish / Northern Irish / British	Yes	3 or more	Married	Part-time	Working the same amount,Working from home	No	No	No	No	No	Yes			Condoms	Non-H	Non-H		No	No		No change	Yes	Yes				Yes	No	27	27	28	32	27	30	5	7	Yes	More	Yes	Same	Yes	Same	No	Same	No	Same	No	Same
35	White: English / Welsh / Scottish / Northern Irish / British	No		Cohabiting	Full-time	Working from home	No	No	No	No	No	No				Nil	Non-H			Yes	Yes	No change	Yes	Yes				Yes	Yes	24	27	28	28	25.5	28	2	5	No	Same	No	Same	No	Same	Yes	Less	Yes	More	No	More
34	Black: African	Yes	3 or more	Divorced	Full-time	Working more,Working the same amount	No	No	No	No	No	No				Nil	Non-H			No		No change	Yes	Yes				Yes	Yes	28	28	21	22	28	21.5	4	5	No	Same	No	Same	No	More	Yes	Same	No	More	No	More
25	White: English / Welsh / Scottish / Northern Irish / British	No		Cohabiting	Self-Employed	Working less	No	No	No	No	No	Yes			Combined-oral contraceptive pill (COCP)	Hormonal	Hormonal		No	No		Yes, decreased	No	Yes				Yes	No	28	28	28	61	28	44.5	5	4	No	More	No	Same	No	More	Yes	More	No	More	No	More
30	White: English / Welsh / Scottish / Northern Irish / British	Yes	2	Married	Self-Employed	Working more	No	No	No	No	No	No				Nil	Non-H			No		No change	Yes	Yes				Yes	No	28	33	34	53	30.5	43.5	5	5	No	Same	Yes	Same	Yes	More	Yes	More	Yes	More	Yes	More
45	White: English / Welsh / Scottish / Northern Irish / British	Yes	2	Divorced	Full-time	Working less,Working from home	No	No	No	No	No	No				Nil	Non-H			No		Yes, increased	Yes	Yes				Yes	No	29	30	25	29	29.5	27	4	8	Yes	More	Yes	More	Yes	Same	No	More	No	More	Yes	More
30	White: English / Welsh / Scottish / Northern Irish / British	No		Single	Full-time	Working from home	No	No	No	No	No	Yes			Combined-oral contraceptive pill (COCP)	Hormonal	Hormonal		No	No		No change	No	Yes				Yes	Yes	29	30	29	30	29.5	29.5	4	4	No	Same	No	Same	No	Same	No	More	No	More	No	Same
23	White: English / Welsh / Scottish / Northern Irish / British	Yes	1	Single	Full-time	Furloughed	No	No	No	No	No	No				Nil	Non-H			No		Yes, increased	Yes	Yes				Yes	No	31	35	24	53	33	38.5	3	3	No	More	No	Less	Yes	Less	No	More	No	More	Yes	More
31	White: English / Welsh / Scottish / Northern Irish / British	No		Cohabiting	Part-time	Working the same amount	No	No	No	No	No	Yes			Non-hormonal/copper coil	Non-H	Non-H		No	No		No change	Yes	Yes				Yes	Yes	23	28			25.5		7	7	No	Same	Yes	Same	Yes	Same	No	Same	No	Same	No	Same
43	White: English / Welsh / Scottish / Northern Irish / British	Yes	3 or more	Married	Part-time	Furloughed	No	No	No	No	No	No				Nil	Non-H			No		Yes, increased	No	Yes				Yes	No	28	28	14	37	28	25.5	8	5	No	More	Yes	Less	No	Same	Yes	More	Yes	More	Yes	More
29	White: Irish	No		Cohabiting	Full-time	Working from home	No	No	No	No	No	No				Nil	Non-H			No		Yes, decreased	Yes	Yes				Yes	No	27	31	27	32	29	29.5	5	4	No	More	Yes	Less	Yes	Same	Yes	More	Yes	More	Yes	More
26	White: English / Welsh / Scottish / Northern Irish / British	No		Cohabiting	Self-Employed	Working less	Yes, suspected due to symptoms but never tested	Yes	Suspected		Symptomatic	Yes			Family-planning method (eg. charting, cervical mucus monitoring, basal temperature)	Non-H	Non-H		No	No		Yes, increased	Yes	Yes				Yes	Yes	25	26	24	28	25.5	26	3	2	No	Same	Yes	Less	Yes	More	Yes	More	Yes	More	Yes	More
22	White: English / Welsh / Scottish / Northern Irish / British	No		Cohabiting	Unemployed	Working the same amount	No	No	No	No	No	Yes			Hormonal coil eg. Mirena/Kyleena/Jaydess/Levosert	Hormonal	Hormonal		No	No		Yes, increased	No	Yes				No	No	31	90	90	92	60.5	91	10	21	Yes	Same	No	Same	No	Same	No	More	No	More	No	Same
29	White: English / Welsh / Scottish / Northern Irish / British	No		Cohabiting	Full-time	Furloughed	No	No	No	No	No	No				Nil	Non-H			Yes	No due to lack of access to fertility treatment	No change	Yes	Yes				Yes	No	25	30	21	25	27.5	23	5	3	No	Same	Yes	Less	Yes	Same	Yes	More	No	More	Yes	More
32	White: English / Welsh / Scottish / Northern Irish / British	No		Single	Full-time	Working the same amount	No	No	No	No	No	No				Nil	Non-H			No		Yes, increased	Yes	Yes				Yes	Yes	28	31	26	28	29.5	27	7	6	No	Same	Yes	Less	Yes	More	Yes	More	Yes	More	Yes	More
36	White: English / Welsh / Scottish / Northern Irish / British	No		Single	Full-time	Working the same amount,Working from home	No	No	No	No	No	No				Nil	Non-H			No		Yes, increased	Yes	Yes				Yes	Yes	28	37	31	36	32.5	33.5	4	4	No	More	No	Same	No	Same	No	More	Yes	More	Yes	More
31	White: English / Welsh / Scottish / Northern Irish / British	No		Cohabiting	Full-time	Working the same amount,Working from home	No	No	No	No	No	No				Nil	Non-H			No		No change	Yes	Yes				Yes	Yes	20	20	26	23	20	24.5	5	4	No	Same	Yes	More	Yes	More	Yes	Less	Yes	Less	Yes	More
28	White: Any other White background	No		Single	Full-time	Working the same amount	No	No	No	No	No	Yes			Condoms	Non-H	Non-H		No	No		Yes, increased	Yes	Yes				Yes	Yes	25	32	26	28	28.5	27	4	4	No	Same	No	Same	No	More	Yes	More	Yes	More	Yes	More
24	White: English / Welsh / Scottish / Northern Irish / British	No		Cohabiting	Full-time	Working the same amount	No	No	No	No	No	No				Nil	Non-H			Yes	No due to concerns about the safety of the infection & pregnancy,No due to concerns about lack of access to healthcare,No due to lack of access to fertility treatment	Yes, decreased	Yes	Yes				No	No periods	32	46	76	76	39	76	6	6	No	Same	Yes	No periods	Yes	No periods	No	More	No	Same	No	Same
34	White: English / Welsh / Scottish / Northern Irish / British	No		Married	Full-time	Working the same amount,Working from home	No	No	No	No	No	No				Nil	Non-H			Yes	Yes	Yes, decreased	Yes	Yes				No	No	16	40	16	22	28	19	4		No	Same	Yes	Less	Yes	Less	Yes	More	Yes	More	Yes	More
41	White: English / Welsh / Scottish / Northern Irish / British	Yes	3 or more	Married	Unemployed		No	No	No	No	No	Yes			Condoms	Non-H	Non-H		No	No		Yes, decreased	No	Yes				Yes	No	5	9	9	10	7	9.5	6	7	No	Same	Yes	More	Yes	Same	Yes	More	Yes	More	Yes	More
41	White: English / Welsh / Scottish / Northern Irish / British	Yes	2	Married	Part-time	Working more	No	No	No	No	No	No				Nil	Non-H			No		Yes, decreased	No	Yes				Yes	No	26	30	28	32	28	30	7	5	No	Same	Yes	More	Yes	More	No	More	Yes	More	Yes	More
32	White: English / Welsh / Scottish / Northern Irish / British	Yes	1	Married	Part-time	Working the same amount,Working from home	No	No	No	No	No	No				Nil	Non-H			No		Yes, increased	Yes	Yes				Yes	Yes	26	29	24	30	27.5	27	5	7	No	Same	Yes	More	No	Same	Yes	More	Yes	More	Yes	More
32	White: Any other White background	No		Cohabiting	Full-time	Working the same amount	Yes, suspected due to symptoms but never tested	Yes	Suspected		Symptomatic	No				Nil	Non-H			No		Yes, decreased	Yes	Yes				Yes	Yes	28	31	28	31	29.5	29.5	4	4	No		No	Same	No	More	No	More	Yes	Same	Yes
23	White: English / Welsh / Scottish / Northern Irish / British	No		Cohabiting	Full-time	Furloughed	No	No	No	No	No	Yes			Contraceptive implant (eg. Nexplanon)	Hormonal	Hormonal		No	No		Yes, decreased	Yes	Yes				No	No	6	18	9	13	12	11	11	14	No	Same	Yes	Same	Yes	More	Yes	More	No	More	Yes	Less
29	Asian / Asian British: Indian	No		Cohabiting	Self-Employed	Working less	Yes, suspected due to symptoms but never tested	Yes	Suspected		Symptomatic	Yes			Condoms	Non-H	Non-H		No	No		Yes, decreased	Yes	Yes				Yes	Yes	30	35	33	37	32.5	35	5	7	No	More	Yes	More	Yes	More	No	More	No	More	No	More
32	White: English / Welsh / Scottish / Northern Irish / British	No		Cohabiting	Full-time	Furloughed	No	No	No	No	No	Yes			Condoms	Non-H	Non-H		No	No		Yes, decreased	No	Yes				Yes	Yes	30		9	28	30	18.5	5	17	No	More	No	Same	No	Less	No	More	No	More	Yes	More
27	White: English / Welsh / Scottish / Northern Irish / British	No		Cohabiting	Full-time	Working more	No	No	No	No	No	No				Nil	Non-H			No		No change	Yes	Yes				Yes	No	26	44	27	41	35	34	6	6	No	More	No	Same	No	More	Yes	More	No	More	Yes	More
24	White: English / Welsh / Scottish / Northern Irish / British	No		Single	Full-time	Furloughed	No	No	No	No	No	No				Nil	Non-H			No		No change	Yes	Yes				Yes	Yes	28	34	24	32	31	28	4	4	No	Same	Yes	Same	No	Same	No	Same	No	Same	No	Same
33	White: English / Welsh / Scottish / Northern Irish / British	Yes	2	Married	Part-time	Working more,Working from home	No	No	No	No	No	No				Nil	Non-H			No		Yes, decreased	Yes	Yes				Yes	Yes	30	28	28	28	29	28	5	3	Yes	Less	Yes	Less	Yes	Same	Yes	More	Yes	More	Yes	More
27	White: English / Welsh / Scottish / Northern Irish / British	No		Cohabiting	Full-time	Working from home	No	No	No	No	No	Yes			Combined-oral contraceptive pill (COCP)	Hormonal	Hormonal		No	No		Yes, decreased	No	Yes				Yes	Yes	42	41	40	44	41.5	42	6	6	No	Same	No	Same	Yes	More	No	More	Yes	More	Yes	More
26	White: English / Welsh / Scottish / Northern Irish / British	No		Cohabiting	Unemployed	Working more	No	No	No	No	No	Yes			Condoms	Non-H	Non-H		No	No		No change	Yes	Yes				No	No	14	81	11	22	47.5	16.5	6	7	No	Same	No	Same	Yes	Same	No	Same	No	Same	Yes	Same
39	White: English / Welsh / Scottish / Northern Irish / British	Yes	3 or more	Married	Full-time	Working from home	No	No	No	No	No	No				Nil	Non-H			No		Yes, increased	Yes	Yes				Yes	Yes	28	28	29	29	28	29	5	5	No	Same	Yes	More	Yes	More	No	Same	No	More	No	Same
28	White: English / Welsh / Scottish / Northern Irish / British	No		Cohabiting	Full-time	Working more,Working from home	No	No	No	No	No	Yes			Combined-oral contraceptive pill (COCP)	Hormonal	Hormonal		No	No		Yes, decreased	No	Yes				Yes	Yes	28	28	27	30	28	28.5	6	6	No	Same	Yes	Same	Yes	More	No	More	No	More	Yes	More
25	White: English / Welsh / Scottish / Northern Irish / British	No		Cohabiting	Full-time	Working from home	No	No	No	No	No	Yes			Combined-oral contraceptive pill (COCP)	Hormonal	Hormonal		No	No		Yes, decreased	No	Yes				Yes	Yes	28	28	28	28	28	28	3	3	No	Same	Yes	Same	No	Same	Yes	More	Yes	More	Yes	More
32	White: English / Welsh / Scottish / Northern Irish / British	Yes	2	Single	Unemployed	Made redundant/lost my job	No	No	No	No	No	No				Nil	Non-H			No		Yes, increased	Yes	Yes				Yes	No	27	27	35	35	27	35	7	8	Yes	Same	Yes	More	Yes	More	Yes	More	Yes	More	Yes	More
29	White: English / Welsh / Scottish / Northern Irish / British	No		Married	Unemployed	Working the same amount	No	No	No	No	No	Yes			Combined-oral contraceptive pill (COCP)	Hormonal	Hormonal		No	No		Yes, decreased	No	Yes				Yes	Yes	29	33	28	33	31	30.5	4	4	No	Same	No	Same	No	Same	No	More	No	More	No	Same
24	White: English / Welsh / Scottish / Northern Irish / British	Yes	1	Cohabiting	Full-time	Working the same amount	No	No	No	No	No	Yes			Hormonal coil eg. Mirena/Kyleena/Jaydess/Levosert	Hormonal	Hormonal		No	No		No change	No	No	Other, please specify	I gave birth in december and due to breastfeeding and then having the hormonal coil put in I have not had a period	Yes	No	No	21	42	1	1	31.5	1	7	22	No	More	Yes	Less	Yes	Less	No	More	Yes	Same	Yes	More
35	White: English / Welsh / Scottish / Northern Irish / British	Yes	1	Married	Part-time	Working from home	No	No	No	No	No	No				Nil	Non-H			No		No change	Yes	Yes				Yes	Yes	28	34	29	32	31	30.5	5	4	No	Same	Yes	Less	Yes	Less	Yes	Same	Yes	Less	Yes	Same
24	White: English / Welsh / Scottish / Northern Irish / British	No		Cohabiting	Full-time	Furloughed	No	No	No	No	No	Yes			Condoms	Non-H	Non-H		No	No		No change	Yes	Yes				Yes	Yes	31	33	26	27	32	26.5	5	5	No	Same	No	Same	No	More	Yes	Same	Yes		Yes	More
27	White: Any other White background	No		Cohabiting	Full-time	Working the same amount,Working from home	No	No	No	No	No	Yes			Combined-oral contraceptive pill (COCP)	Hormonal	Hormonal		No	No		Yes, increased	No	Yes				Yes	Yes	28	30	27	30	29	28.5	6	7	No	Same	No	Same	Yes	More	Yes	More	Yes	More	Yes	More
39	White: Irish	No		Single	Full-time	Working more,Working from home	No	No	No	No	No	Yes			Progesterone-only pill (POP)	Hormonal	Hormonal		No	No		Yes, decreased	Yes	Yes				Yes	Yes	74	26	26	26	50	26	6	7	Yes	More	Yes	Same	Yes	Less	Yes	Same	Yes	Same	Yes	More
33	White: English / Welsh / Scottish / Northern Irish / British	No		Married	Full-time	Working the same amount	No	No	No	No	No	No				Nil	Non-H			Yes	No due to concerns about the safety of the infection & pregnancy	No change	Yes	Yes				Yes	Yes	27	27	26	27	27	26.5	5	5	No		Yes	Same	No	Same	No		No	More	Yes	Same
27	Any other ethnic group	No		Cohabiting	Full-time	Working from home	No	No	No	No	No	Yes			Progesterone-only pill (POP)	Hormonal	Hormonal		No	No		No change	Yes	Yes				No	No	59	59	60	60	59	60	7	9	Yes	Same	No	More	No	More	No	Same	No	More	Yes	More
31	Asian / Asian British: Indian	No		Single	Self-Employed	Working less,Working from home	No	No	No	No	No	No				Nil	Non-H			No		Yes, decreased	Yes	Yes				Yes	Yes	24	29	26	28	26.5	27	6	3	No	Same	No	Same	Yes	More	Yes	Same	Yes	Same	Yes	More
27	White: English / Welsh / Scottish / Northern Irish / British	No		Single	Part-time	Furloughed	No	No	No	No	No	Yes				Nil	Non-H		Yes	No		No change	No	No	They stopped due to hormonal contraception		Yes	No periods	No			6	15		10.5		7	No	More	No periods	Same	No periods	More	Yes		Yes		Yes	More
26	White: English / Welsh / Scottish / Northern Irish / British	No		Cohabiting	Unemployed		No	No	No	No	No	Yes			Non-hormonal/copper coil	Non-H	Non-H		No	No		Yes, increased	Yes	Yes				Yes	Yes	25	29	25	27	27	26	5	3	No	More	Yes	Less	Yes	More	Yes	More	Yes	More	No	Same
30	White: English / Welsh / Scottish / Northern Irish / British	No		Married	Full-time	Working the same amount	No	No	No	No	No	No				Nil	Non-H			No		No change	Yes	Yes				No	No	9	50	12	65	29.5	38.5	14	21	Yes	More	Yes	More	Yes	Same	No	More	Yes	Same	Yes	More
26	White: English / Welsh / Scottish / Northern Irish / British	No		Single	Self-Employed	Made redundant/lost my job	No	No	No	No	No	No				Nil	Non-H			No		No change	Yes	Yes				Yes	Yes	26	30	22	35	28	28.5	4	4	No	Same	Yes	Less	Yes	Less	Yes	Same	No	Same	No	More
28	White: English / Welsh / Scottish / Northern Irish / British	No		Married	Part-time	Working less,Working from home	No	No	No	No	No	Yes			Condoms	Non-H	Non-H		No	No		No change	Yes	Yes				Yes	Yes	30	36	30	43	33	36.5	5	5	No	More	No	Same	Yes	Same	Yes	Same	No	Same	No	Same
29	White: English / Welsh / Scottish / Northern Irish / British	No		Cohabiting	Full-time	Working more	Yes, suspected due to symptoms but never tested	Yes	Suspected		Symptomatic	No				Nil	Non-H			No		Yes, increased	Yes	Yes				Yes	Yes	25	35	24	37	30	30.5	5	7	No	Same	Yes	Less	Yes	More	No	More	No	More	No	More
25	White: English / Welsh / Scottish / Northern Irish / British	No		Cohabiting	Full-time	Working from home	Yes, had symptoms & confirmed on antibody blood test	Yes	Confirmed	Confirmed	Symptomatic	Yes			Condoms	Non-H	Non-H		No	No		Yes, decreased	Yes	Yes				Yes	Yes	29	32	29	32	30.5	30.5	8	8	No	Same	Yes	Same	Yes	Same	Yes	Same	Yes	More	Yes	Same
25	White: English / Welsh / Scottish / Northern Irish / British	No		Married	Full-time	Furloughed	No	No	No	No	No	Yes			Progesterone-only pill (POP)	Hormonal	Hormonal		Yes	No		No change	No	No	They stopped due to hormonal contraception		No	No periods	No periods									No	Same	No periods	No periods	No periods	No periods	No	More	Yes	Less	No	Less
31	Mixed: Any other Mixed / Multiple ethnic background	Yes	1	Married	Part-time	Working the same amount	No	No	No	No	No	Yes			Condoms	Non-H	Non-H		No	No		Yes, increased	Yes	Yes				Yes	No	28	33	32	41	30.5	36.5	5	5	No	Same	No	Same	No	Same	Yes	More	Yes	Less	Yes	Same
32	White: English / Welsh / Scottish / Northern Irish / British	No		Cohabiting	Full-time	Working from home	No	No	No	No	No	Yes			Progesterone-only pill (POP)	Hormonal	Hormonal		No	No		No change	Yes	Yes				Yes	No	27	29	21	36	28	28.5	7	7	No	More	Yes	Less	No	More	Yes	More	No	Same	No	Same
26	White: English / Welsh / Scottish / Northern Irish / British	No		Cohabiting	Full-time	Working less	No	No	No	No	No	Yes			Contraceptive implant (eg. Nexplanon)	Hormonal	Hormonal		No	No		Yes, decreased	No	Yes				No	No	30	100	60	100	65	80	5	7	No	Same	No	More	No	Same	Yes	Same	Yes	Same	No	Same
27	White: English / Welsh / Scottish / Northern Irish / British	No		Cohabiting	Full-time	Working from home	No	No	No	No	No	Yes			Progesterone-only pill (POP)	Hormonal	Hormonal		No	No		Yes, decreased	Yes	Yes				Yes	No	12	20	11	35	16	23	6	22	Yes	More	Yes	More	No	Same	Yes	More	No	More	Yes	More
30	White: Irish	No		Cohabiting	Full-time	Working more	No	No	No	No	No	No				Nil	Non-H			No		Yes, decreased	Yes	Yes				Yes	Yes	24	25	23	27	24.5	25	4	4	No	Same	No	Same	No	More	Yes	More	No	More	Yes	More
35	White: English / Welsh / Scottish / Northern Irish / British	No		Married	Full-time	Working from home	No	No	No	No	No	No				Nil	Non-H			No		Yes, decreased	Yes	Yes				Yes	No	5	10	12	14	7.5	13	5	13	No	Same	Yes	Same	No	More	No	More	No	More	Yes	More
26	Asian / Asian British: Indian	No		Cohabiting	Full-time	Working from home	No	No	No	No	No	No				Nil	Non-H			No		No change	Yes	Yes				Yes	Yes	26	29	25	26	27.5	25.5	5	4	No	Same	Yes	More	Yes	More	Yes	Same	Yes	Less	Yes	Same
28	White: English / Welsh / Scottish / Northern Irish / British	No		Cohabiting	Full-time	Working the same amount,Working from home	No	No	No	No	No	Yes			Non-hormonal/copper coil	Non-H	Non-H		No	No		Yes, increased	Yes	No	They stopped due to hormonal contraception		Yes	No periods	No			0	40		20		14	No	More	No	More	No periods	Less	Yes	Same	No	Less	Yes	Same
22	White: English / Welsh / Scottish / Northern Irish / British	No		Single	Unemployed	Working less	No	No	No	No	No	No				Nil	Non-H			No		Yes, increased	Yes	Yes				Yes	Yes	4	6	4	6	5	5	5	5	No	Same	No	Same	Yes	Same	Yes	More	Yes	Same	Yes	Same
30	White: English / Welsh / Scottish / Northern Irish / British	No		Single	Full-time	Furloughed	No	No	No	No	No	Yes			Contraceptive app	Non-H	Non-H		No	No		Yes, decreased	Yes	Yes				Yes	No periods	3	6			4.5		4		Yes	Less	No	No periods	No	No periods	No	More	No	Less	No	Same
32	White: English / Welsh / Scottish / Northern Irish / British	No		Married	Unemployed	Working the same amount	No	No	No	No	No	No				Nil	Non-H			No		No change	Yes	Yes				Yes	No	28	29	21	49	28.5	35	6	4	No	More	Yes	Less	Yes	Same	No	More	Yes	Same	Yes	More
19	White: English / Welsh / Scottish / Northern Irish / British	No		Single	Unemployed	Working more	No	No	No	No	No	No				Nil	Non-H			No		No change	No	Yes				Yes	Yes	30	75	30	40	52.5	35	5	3	No	Same	No	More	No	Same	No	Same	No	More	No	More
29	White: English / Welsh / Scottish / Northern Irish / British	Yes	1	Widowed	Part-time	Furloughed	No	No	No	No	No	No				Nil	Non-H			No		No change	Yes	Yes				Yes	Yes	28	29	28	28	28.5	28	5	5	No	Same	Yes	Same	Yes	Same	No	Same	No	Same	Yes	Same
22	White: English / Welsh / Scottish / Northern Irish / British	No		Single	Unemployed	Working less	No	No	No	No	No	Yes			Contraceptive implant (eg. Nexplanon)	Hormonal	Hormonal		Yes	No		Yes, increased	No	No	They stopped due to hormonal contraception		Yes	No periods	No	0		7	14	0	10.5		4	No	More	No periods	More	No	No periods	Yes	Less	No	More	No	Same
24	White: English / Welsh / Scottish / Northern Irish / British	No		Cohabiting	Part-time	Made redundant/lost my job	No	No	No	No	No	Yes			Condoms,Withdrawal method	Non-H	Non-H		No	No		Yes, decreased	Yes	Yes				No	No	28	94	49	50	61	49.5	5	5	No	Same	No	Same	Yes	Same	Yes	More	Yes	Same	Yes	Same
30	White: Irish	Yes	1	Cohabiting	Full-time	Working less	No	No	No	No	No	Yes			Combined-oral contraceptive pill (COCP)	Hormonal	Hormonal		No	No		Yes, increased	Yes	Yes				Yes	Yes	28	30	15	26	29	20.5	4	3	No	More	No	Same	No	Same	No	More	No	Same	No	More
27	White: English / Welsh / Scottish / Northern Irish / British	No		Cohabiting	Full-time	Working from home	No	No	No	No	No	Yes			Combined-oral contraceptive pill (COCP)	Hormonal	Hormonal		No	No		Yes, decreased	No	Yes				Yes	Yes	28	32	28	32	30	30	5	6	No	Same	Yes	Same	Yes	Same	No	More	No	More	No	More
25	White: English / Welsh / Scottish / Northern Irish / British	No		Cohabiting	Full-time	Working the same amount,Working from home	No	No	No	No	No	No				Nil	Non-H			No		Yes, decreased	No	Yes				Yes	Yes	30				30		3	4	Yes	Less	No	Same	Yes	Less	No	More	No	More	Yes	More
28	White: English / Welsh / Scottish / Northern Irish / British	No		Single	Unemployed	Working the same amount	No	No	No	No	No	No				Nil	Non-H			No		No change	Yes	Yes				Yes	Yes	30	50	28	53	40	40.5	5	4	Yes	Same	Yes	Same	Yes	More	No	More	Yes	More	Yes	More
26	White: English / Welsh / Scottish / Northern Irish / British	No		Cohabiting	Full-time	Working the same amount,Working from home	No	No	No	No	No	Yes			Condoms	Non-H	Non-H		No	No		Yes, decreased	Yes	Yes				Yes	Yes	28	30	26	30	29	28	4	4	No	Same	Yes	More	Yes	More	Yes	More	Yes	More	Yes	Same
23	White: English / Welsh / Scottish / Northern Irish / British	No		Cohabiting	Full-time	Working the same amount	No	No	No	No	No	Yes			Combined-oral contraceptive pill (COCP)	Hormonal	Hormonal		No	No		No change	No	Yes				Yes	Yes	20	24	20	24	22	22	4	4	No	Same	No	Same	No	Same	No	Same	No	Same	No	More
34	White: English / Welsh / Scottish / Northern Irish / British	No		Single	Full-time	Working less	No	No	No	No	No	Yes			Combined-oral contraceptive pill (COCP)	Hormonal	Hormonal		No	No		Yes, increased	No	Yes				Yes	Yes	28	28	28	28	28	28	6	4	No	Same	No	Less	No	More	Yes	More	No	Same	No	More
29	White: English / Welsh / Scottish / Northern Irish / British	No		Cohabiting	Full-time	Working the same amount,Working from home	Yes, suspected due to symptoms but never tested	Yes	Suspected		Symptomatic	Yes			Condoms	Non-H	Non-H		No	No		Yes, decreased	Yes	Yes				Yes	Yes	28	31	28	30	29.5	29	5	6	No	Same	Yes	Less	No	Same	Yes	More	Yes	More	Yes	More
29	White: English / Welsh / Scottish / Northern Irish / British	No		Cohabiting	Full-time	Working the same amount,Working from home	Yes, suspected due to symptoms but never tested	Yes	Suspected		Symptomatic	Yes			Condoms	Non-H	Non-H		No	No		No change	Yes	Yes				Yes	Yes	27	29	30	36	28	33	5	5	No	Same	Yes	Same	Yes	Same	Yes	Same	Yes	More	Yes	Less
25	White: Any other White background	No		Cohabiting	Full-time	Furloughed	No	No	No	No	No	No				Nil	Non-H			No		Yes, decreased	Yes	Yes				No	No	30	91	34	58	60.5	46	6	14	No	More	No	More	Yes	Same	Yes	More	Yes	More	Yes	More
32	White: Any other White background	Yes	1	Married	Full-time	Working the same amount,Working from home	No	No	No	No	No	Yes			Condoms	Non-H	Non-H		No	No		No change	Yes	Yes				Yes	No	24	29	22	27	26.5	24.5	3	4	Yes	More	No	Same	No	More	No	More	No	More	No	More
26	White: English / Welsh / Scottish / Northern Irish / British	No		Single	Unemployed	Working more,Working from home	No	No	No	No	No	Yes			Combined-oral contraceptive pill (COCP)	Hormonal	Hormonal		No	No		Yes, increased	No	Yes				Yes	Yes	7	10	7	10	8.5	8.5	4	4	No	More	No	More	Yes	More	No	More	No	More	No	More
26	White: English / Welsh / Scottish / Northern Irish / British	No		Single	Full-time	Working the same amount,Working from home,Furloughed	No	No	No	No	No	Yes			Contraceptive implant (eg. Nexplanon)	Hormonal	Hormonal		No	No		No change	Yes	Yes				Yes	No	30	35	35	45	32.5	40	5	5	No	Same	No	More	Yes	Same	No	Same	No	More	No	More
25	White: English / Welsh / Scottish / Northern Irish / British	No		Cohabiting	Full-time	Working the same amount	No	No	No	No	No	No				Nil	Non-H			No		No change	Yes	Yes				Yes	Yes	28	30	30	37	29	33.5	4	4	No	Same	Yes	Same	Yes	Same	Yes	More	Yes	More	Yes	More
20	White: English / Welsh / Scottish / Northern Irish / British	No		Single	Unemployed	Working from home	No	No	No	No	No	No				Nil	Non-H			No		Yes, increased	Yes	Yes				No	No	32	70	48	70	51	59	5	4	Yes	Less	Yes	More	No	More	No	Same	Yes	Same	No	Same
25	White: English / Welsh / Scottish / Northern Irish / British	No		Cohabiting	Part-time	Furloughed	No	No	No	No	No	Yes			Non-hormonal/copper coil	Non-H	Non-H		No	No		Yes, decreased	Yes	Yes				Yes	Yes	29	32	35	35	30.5	35	7	5	Yes	More	No	Less	Yes	More	Yes	Less	Yes	More	No	More
26	White: Any other White background	No		Cohabiting	Full-time	Working from home	Yes, suspected due to symptoms but never tested	Yes	Suspected		Symptomatic	Yes			Combined-oral contraceptive pill (COCP)	Hormonal	Hormonal		No	No		Yes, decreased	No	Yes				Yes	Yes	21	21	83	21	21	52	4	4	No	Same	No	Same	No	Same	No	More	No	More	No	More
28	White: English / Welsh / Scottish / Northern Irish / British	No		Single	Full-time	Working more	No	No	No	No	No	Yes			Condoms	Non-H	Non-H		No	No		Yes, increased	No	Yes				Yes	Yes	28	30	28	30	29	29	4	4	No	Same	No	Same	Yes	Same	No	Same	No	Same	No	Same
35	White: English / Welsh / Scottish / Northern Irish / British	No		Cohabiting	Unemployed		No	No	No	No	No	No				Nil	Non-H			Yes	No due to concerns about the safety of the infection & pregnancy,No due to concerns about lack of access to healthcare,No due to lack of access to fertility treatment	Yes, decreased	Yes	Yes				No	No	28	50	68	80	39	74	5	8	Yes	More	Yes	More	Yes	More	Yes	More	Yes	More	Yes	More
35	White: Any other White background	Yes	1	Married	Full-time	Working more	No	No	No	No	No	No				Nil	Non-H			No		Yes, decreased	Yes	Yes				Yes	No	21	30	19	42	25.5	30.5	5	4	No	Same	No	Same	No	More	Yes	More	Yes	More	Yes	More
32	Asian / Asian British: Indian	Yes	1	Separated	Part-time	Working from home	No	No	No	No	No	No				Nil	Non-H			No		Yes, decreased	Yes	Yes				Yes	Yes	40	45	35	40	42.5	37.5	7	6	No	Same	No	More	No	More	Yes	Same	No	More	Yes	Same
28	White: English / Welsh / Scottish / Northern Irish / British	No		Single	Full-time	Working the same amount	Yes, no symptoms & confirmed on antibody blood test	Yes	Confirmed	Confirmed	Asymptomatic	Yes			Combined-oral contraceptive pill (COCP),Hormonal coil eg. Mirena/Kyleena/Jaydess/Levosert	Hormonal	Hormonal		No	No		Yes, increased		No	They stopped due to hormonal contraception		No
33	White: English / Welsh / Scottish / Northern Irish / British	Yes	1	Cohabiting	Part-time	Working from home,Furloughed	No	No	No	No	No	No				Nil	Non-H			No		Yes, increased	Yes	Yes				Yes	Yes	26	30	23	28	28	25.5	5	5	No	Same	Yes	More	Yes	More	Yes	More	No	More	Yes	More
37	White: English / Welsh / Scottish / Northern Irish / British	Yes	3 or more	Married	Unemployed	Working the same amount	Yes, suspected due to symptoms but never tested	Yes	Suspected		Symptomatic	No				Nil	Non-H			No		No change	Yes	Yes				Yes	No	23	25	28	31	24	29.5	3	4	No	Same	No	Same	No	Same	No	More	Yes	More	Yes	More
28	White: English / Welsh / Scottish / Northern Irish / British	No		Cohabiting	Unemployed	Working from home	Yes, suspected due to symptoms but never tested	Yes	Suspected		Symptomatic	Yes			Non-hormonal/copper coil	Non-H	Non-H		No	No		Yes, decreased	Yes	Yes				No	No	28	55	83	83	41.5	83	5	7	No	Same	No	Same	Yes	More	Yes	More	No	More	Yes	More
26	White: English / Welsh / Scottish / Northern Irish / British	No		Cohabiting	Full-time	Working less	No	No	No	No	No	Yes			Progesterone-only pill (POP)	Hormonal	Hormonal		Yes	No		Yes, decreased	Yes	Yes				Yes	No	22	26	29	33	24	31	4	4	No	Same	No	No periods	Yes	More	Yes	More	Yes	More	Yes	More
28	White: Any other White background	No		Cohabiting	Full-time	Working from home	No	No	No	No	No	Yes			Combined-oral contraceptive pill (COCP)	Hormonal	Hormonal		No	No		No change	No	Yes				Yes	Yes	28	28	28	28	28	28	3	3	No	Same	No	Same	No	Same	No	More	No	More	No	Same
27	White: English / Welsh / Scottish / Northern Irish / British	No		Single	Full-time	Working more	No	No	No	No	No	No				Nil	Non-H			No		No change	Yes	Yes				Yes	Yes	27	30	26	29	28.5	27.5	6	5	No	More	Yes	More	Yes	Same	Yes	Same	Yes	Same	Yes	Same
33	White: English / Welsh / Scottish / Northern Irish / British	No		Single	Full-time	Working from home	No	No	No	No	No	No				Nil	Non-H			No		Yes, decreased	No	Yes				Yes	Yes	25	29	26	30	27	28	4	3	No	Same	No	Same	No	More	No	Same	No	Same	No	Same
31	White: English / Welsh / Scottish / Northern Irish / British	No		Married	Full-time	Working from home	No	No	No	No	No	No				Nil	Non-H			No		Yes, increased	Yes	Yes				Yes	Yes	28	28	27	29	28	28	3	3	No	More	No	Same	Yes	More	No	More	No	Same	No	More
24	White: English / Welsh / Scottish / Northern Irish / British	No		Cohabiting	Part-time	Working less	No	No	No	No	No	Yes			Non-hormonal/copper coil,Progesterone-only pill (POP)	Hormonal	Hormonal		Yes	No		Yes, increased	Yes	Yes				No	No	31	48	39	44	39.5	41.5	6	6	Yes	Less	Yes	Less	Yes	More	No	More	Yes	More	Yes	More
27	White: English / Welsh / Scottish / Northern Irish / British	No		Cohabiting	Self-Employed	Working less,Working the same amount	No	No	No	No	No	Yes			Non-hormonal/copper coil	Non-H	Non-H		No	No		No change	Yes	No				Yes	Yes	28	36	26	30	32	28	6	5	No	Same	Yes	Less	No	Same	Yes	Same	Yes	Same	Yes	Same
27	White: English / Welsh / Scottish / Northern Irish / British	No		Single	Full-time	Working more,Working from home	No	No	No	No	No	Yes			Hormonal coil eg. Mirena/Kyleena/Jaydess/Levosert	Hormonal	Hormonal		No	No		Yes, decreased	No	Yes				Yes	Yes	27	32	27	32	29.5	29.5	2	2	No	Same	No	Same	No	Same	No	Same	No	Same	Yes	Same
31	White: English / Welsh / Scottish / Northern Irish / British	Yes	1	Cohabiting	Part-time	Working the same amount	No	No	No	No	No	Yes			Contraceptive implant (eg. Nexplanon)	Hormonal	Hormonal		No	No		Yes, decreased	Yes	No	They stopped due to hormonal contraception		No					0			0									Yes	More	No	More	No	More
25	Black: Any other Black / African / Caribbean background	Yes	1	Cohabiting	Full-time	Working less	No	No	No	No	No	No				Nil	Non-H			Yes	Yes	Yes, decreased	Yes	Yes				Yes	Yes	26	30	28	30	28	29	3	3	No	Same	No	Same	No	Same	Yes	Same	Yes	Same	No	More
40	White: English / Welsh / Scottish / Northern Irish / British	No		Single	Full-time	Working more,Working from home	No	No	No	No	No	Yes			Combined-oral contraceptive pill (COCP),Hormonal coil eg. Mirena/Kyleena/Jaydess/Levosert	Hormonal	Hormonal		No	No		Yes, decreased	No	Yes				Yes	Yes	28	33	24	28	30.5	26	5	7	No	More	Yes	Same	Yes	More	No	Same	Yes	Same	Yes	Less
32	White: English / Welsh / Scottish / Northern Irish / British	No		Single	Full-time	Working more	No	No	No	No	No	No				Nil	Non-H			No		No change	Yes	Yes				Yes	Yes	28	34	30	32	31	31	2	2	No	Same	No	Same	No	Same	No	Same	No	Same	No	Same
25	Arab	No		Cohabiting	Full-time	Working the same amount	No	No	No	No	No	Yes			Condoms	Non-H	Non-H		No	No		No change	Yes	Yes				Yes	No	29	34	32	38	31.5	35	4	4	No	Same	No	Same	Yes	Same	No	Same	Yes	Same	Yes	Same
30	White: Any other White background	No		Married	Full-time	Working the same amount,Working from home	No	No	No	No	No	Yes			Condoms,Family-planning method (eg. charting, cervical mucus monitoring, basal temperature),Withdrawal method	Non-H	Non-H		No	No		Yes, decreased	Yes	Yes				Yes	Yes	28	32	28	34	30	31	4	6	No	More	No	Same	No	Same	No	More	No	More	Yes	More
29	White: English / Welsh / Scottish / Northern Irish / British	No		Single	Full-time	Working the same amount,Working from home	No	No	No	No	No	No				Nil	Non-H			No		No change	Yes	No	They stopped due to hormonal contraception		Yes	Yes	Yes			21	21		21		3	No	Same	No periods	More	No periods	More	No	Same	No	More	No	More
46	White: English / Welsh / Scottish / Northern Irish / British	Yes	2	Married	Full-time	Working more,Working from home	Yes, suspected due to symptoms but never tested	Yes	Suspected		Symptomatic	No				Nil	Non-H			No		No change	Yes	Yes				Yes	No	29	31	27	27	30	27	2	5	No	Same	Yes	More	No	More	No	More	No	More	Yes
30	White: English / Welsh / Scottish / Northern Irish / British	No		Cohabiting	Full-time	Working the same amount,Working from home	No	No	No	No	No	Yes			Condoms	Non-H	Non-H		No	Yes	No due to concerns about lack of access to healthcare	Yes, decreased	No	Yes				Yes	Yes	24	28	26	29	26	27.5	3	5	No	Same	No	Same	No	Same	Yes	Same	Yes	More	No	More
26	White: English / Welsh / Scottish / Northern Irish / British	No		Cohabiting	Full-time	Working the same amount	No	No	No	No	No	No				Nil	Non-H			No		No change	Yes	Yes				No	Yes	26	36	25	25	31	25	7	5	No	Same	No	Same	No	More	Yes	Same	Yes	More	Yes	Less
22	White: Any other White background	No		Single	Unemployed	Working the same amount	No	No	No	No	No	No				Nil	Non-H			No		Yes, increased	Yes	Yes				Yes	Yes	30	30	22	30	30	26	6	6	No	Same	Yes	Same	Yes	More	No	More	Yes	More	Yes	More
33	White: English / Welsh / Scottish / Northern Irish / British	No		Cohabiting	Full-time	Working more	No	No	No	No	No	No				Nil	Non-H			No		No change	Yes	Yes				Yes	No	21	28	41	45	24.5	43	2	2	No	Same	Yes	More	Yes	More	Yes	Less	Yes	Less	Yes	Less
40	Any other ethnic group	Yes	2	Married	Full-time	Working from home	No	No	No	No	No	No				Nil	Non-H			No		No change	Yes	Yes				Yes	Yes	25	35	26	33	30	29.5	5	5	No	Same	No	Same	Yes	Same	Yes	Same	Yes	Less	Yes	Less
36	White: English / Welsh / Scottish / Northern Irish / British	Yes	1	Married	Full-time	Working from home	No	No	No	No	No	No				Nil	Non-H			Yes	No – other reason, please specify	Yes, increased	Yes	Yes				Yes	No	24	28	18	31	26	24.5	4	4	Yes	More	Yes	Less	Yes	Same	Yes	More	No	More	Yes	More
26	White: English / Welsh / Scottish / Northern Irish / British	No		Single	Full-time	Working less,Made redundant/lost my job,Quit my job	No	No	No	No	No	No				Nil	Non-H			No		No change	No	Yes				Yes	Yes	30	30	30	30	30	30	5	5	No	Same	No	Same	No	More	Yes	More	Yes	More	Yes	Same
30	White: English / Welsh / Scottish / Northern Irish / British	No		Married	Full-time	Working the same amount,Working from home	No	No	No	No	No	No				Nil	Non-H			Yes	Yes	Yes, decreased	Yes	Yes				Yes	Yes	26	30	28	31	28	29.5	4	6	No	Same	No	Same	Yes	Less	No	More	No	More	No	Same
28	White: Irish	No		Single	Full-time	Working more	Yes, suspected due to symptoms but never tested	Yes	Suspected		Symptomatic	Yes			Hormonal coil eg. Mirena/Kyleena/Jaydess/Levosert	Hormonal	Hormonal		No	No		Yes, decreased	No	Yes				No periods	Yes	0		7	21	0	14		10	No	More	No periods	More	No periods	More	No	More	No	More	Yes	More
23	White: English / Welsh / Scottish / Northern Irish / British	No		Single	Full-time	Furloughed	Yes, suspected due to symptoms but never tested	Yes	Suspected		Symptomatic	Yes			Contraceptive implant (eg. Nexplanon)	Hormonal	Hormonal		No	No		Yes, decreased	No	No	They stopped due to hormonal contraception		Yes	No periods	No	0	0	3	22	0	12.5		21	No	More	No periods	More	No periods	More	No	More	No	Same	No	More
50	White: English / Welsh / Scottish / Northern Irish / British	Yes	3 or more	Married	Part-time	Working more,Working from home	Yes, suspected due to symptoms but never tested	Yes	Suspected		Symptomatic	No				Nil	Non-H			No		Yes, decreased	Yes	Yes				Yes	No	22	27	19	42	24.5	30.5	6	6	No	Same	Yes	More	Yes	More	Yes	Same	Yes	More	Yes	More
25	White: English / Welsh / Scottish / Northern Irish / British	No		Cohabiting	Full-time	Working the same amount	Yes, no symptoms & confirmed on antibody blood test	Yes	Confirmed	Confirmed	Asymptomatic	Yes			Non-hormonal/copper coil	Non-H	Non-H		No	No		Yes, decreased	Yes	Yes				Yes	Yes	28	38	28	38	33	33	7	9	Yes	Same	Yes	Same	Yes	More	Yes	More	Yes	Same	Yes	More
34	White: English / Welsh / Scottish / Northern Irish / British	Yes	1	Married	Full-time	Working from home	No	No	No	No	No	No				Nil	Non-H			No		No change	No	Yes				Yes	Yes	28	30	28	30	29	29	3	3	No	Same	No	Same	No	Same	No	Same	No	Same	Yes	Same
25	White: English / Welsh / Scottish / Northern Irish / British	No		Married	Full-time	Working more	Yes, suspected due to symptoms but never tested	Yes	Suspected		Symptomatic	Yes			Combined-oral contraceptive pill (COCP)	Hormonal	Hormonal		No	No		Yes, decreased	No	Yes				Yes		23	26	25	37	24.5	31	6	4	No	Same	No	Same	No	More	Yes	More	No	More	Yes	Same
32	White: English / Welsh / Scottish / Northern Irish / British	Yes	1	Married	Full-time	Working from home	Yes, suspected due to symptoms but never tested	Yes	Suspected		Symptomatic	Yes			Condoms,Non-H	Non-H	Non-H		No	No		Yes, decreased	Yes	No	Other, please specify	Breastfeeding	Yes	No	No	0	0	30	40	0	35		7	No	Less	No periods	More	No periods	Same	Yes	More	No	More	Yes	More
23	White: English / Welsh / Scottish / Northern Irish / British	No		Cohabiting	Part-time	Working more	No	No	No	No	No	Yes			Condoms	Non-H	Non-H		No	No		Yes, decreased	Yes	Yes				Yes	No	25	28	25	50	26.5	37.5	4	4	No	More	Yes	More	Yes	More	No	More	Yes	More	Yes	More
26	White: English / Welsh / Scottish / Northern Irish / British	No		Cohabiting	Full-time	Working more	No	No	No	No	No	No				Nil	Non-H			No		Yes, increased	No	Yes				No	No	5	7	4	7	6	5.5	4	4	No	Same	No	More	No	Same	No	More	No	More	No	More
40	White: Any other White background	No		Married	Full-time	Made redundant/lost my job	No	No	No	No	No	Yes			Non-hormonal/copper coil	Non-H	Non-H		No	No		No change	Yes	Yes				Yes	Yes	29	29	29	28	29	28.5	5	5	No	Same	No	Same	No	Same	Yes	More	No	More	No
44	White: English / Welsh / Scottish / Northern Irish / British	Yes	2	Married	Self-Employed	Working the same amount	Yes, suspected due to symptoms but never tested	Yes	Suspected		Symptomatic	No				Nil	Non-H			No		No change	No	Yes				Yes	Yes	32	35	34	35	33.5	34.5	5	5	No	Same	No	Same	No	More	Yes	Same	No	Same	Yes	Same
25	White: English / Welsh / Scottish / Northern Irish / British	No		Married	Full-time	Working more	Yes, had symptoms & confirmed on swab	Yes	Confirmed	Confirmed	Symptomatic	No				Nil	Non-H			Yes	Yes	Yes, decreased	Yes	Yes				Yes	Yes	25	33	24	30	29	27	4	5	No		Yes	More	Yes	More	Yes	More	No	More	No	More
29	White: English / Welsh / Scottish / Northern Irish / British	No		Married	Full-time	Working the same amount,Working from home	Yes, suspected due to symptoms but never tested	Yes	Suspected		Symptomatic	No				Nil	Non-H			No		No change	Yes	Yes				Yes	Yes	27	32	27	28	29.5	27.5	5	7	No	Same	Yes	Less	Yes	Less	Yes	More	Yes	More	Yes	More
26	White: English / Welsh / Scottish / Northern Irish / British	No		Single	Full-time	Working less	No	No	No	No	No	Yes			Combined-oral contraceptive pill (COCP)	Hormonal	Hormonal		No	No		No change	No	Yes				Yes	Yes	28	28	28	28	28	28	5	5	No	Same	No	Same	Yes	Same	No	Same	Yes	Less	Yes	Less
25	White: English / Welsh / Scottish / Northern Irish / British	No		Cohabiting	Full-time	Working more	No	No	No	No	No	Yes			Combined-oral contraceptive pill (COCP)	Hormonal	Hormonal		Yes	No		Yes, decreased	Yes	Yes				No	No	82	96	37	37	89	37	4	4	No	Same	No	Same	No	Same	Yes	Less	Yes	Less	Yes	More
30	White: English / Welsh / Scottish / Northern Irish / British	No		Married	Part-time	Furloughed	No	No	No	No	No	Yes			Condoms	Non-H	Non-H		No	No		Yes, decreased	Yes	Yes				Yes	No	5	7	4	5	6	4.5	7	5	Yes	Less	Yes	More	Yes	More	Yes	More	Yes	More	Yes	More
25	White: English / Welsh / Scottish / Northern Irish / British	No		Single	Full-time	Working from home	No	No	No	No	No	Yes			Combined-oral contraceptive pill (COCP)	Hormonal	Hormonal		No	No		No change	No	Yes				Yes	Yes	25	25	25	25	25	25	4	3	No	Same	Yes	Less	No	Less	Yes	More	Yes	Same	Yes	More
24	White: English / Welsh / Scottish / Northern Irish / British	No		Single	Full-time	Furloughed	No	No	No	No	No	No				Nil	Non-H			No		No change	Yes	Yes				Yes	Yes	24	35	24	28	29.5	26	6	5	No	More	Yes	Same	Yes	Less	No	More	Yes	More	Yes	More
34	White: English / Welsh / Scottish / Northern Irish / British	Yes	1	Married	Full-time	Working more,Working from home	Yes, suspected due to symptoms but never tested	Yes	Suspected		Symptomatic	No				Nil	Non-H			Yes	Yes	Yes, decreased	Yes	Yes				Yes	Yes	31	31	27	31	31	29	7	8	No	More	No	Same	No	Same	No	Same	No	Same	Yes	Same
24	White: Any other White background	No		Cohabiting	Full-time	Working more,Working from home,Furloughed	Yes, suspected due to symptoms but never tested	Yes	Suspected		Symptomatic	Yes			Progesterone-only pill (POP),Withdrawal method	Hormonal	Hormonal		Yes	No		Yes, decreased	No	Yes				Yes	No	35	35	35	100	35	67.5	4	4	No	More	No	No periods	No	No periods	Yes	More	Yes	More	Yes
22	White: English / Welsh / Scottish / Northern Irish / British	No		Single	Unemployed	Working less	No	No	No	No	No	Yes			Combined-oral contraceptive pill (COCP)	Hormonal	Hormonal		No	No		Yes, increased	No	Yes				Yes	Yes	28	28	28	28	28	28	5	5	No	Same	No	More	No	More	Yes	More	Yes	Same	Yes	More
25	White: English / Welsh / Scottish / Northern Irish / British	No		Cohabiting	Full-time	Working more,Working from home	No	No	No	No	No	Yes			Combined-oral contraceptive pill (COCP)	Hormonal	Hormonal		No	No		No change	Yes	Yes				Yes	Yes	26	29	28	29	27.5	28.5	4	4	No	Same	No	Same	No	More	No	Same	No	Same	No	More
24	White: English / Welsh / Scottish / Northern Irish / British	No		Single	Full-time	Working the same amount	No	No	No	No	No	Yes			Hormonal coil eg. Mirena/Kyleena/Jaydess/Levosert,Progesterone-only pill (POP)	Hormonal	Hormonal		No	No		No change	Yes	No	They stopped due to hormonal contraception		No	No periods	No periods	0				0				Yes	Same	No periods	No periods	No periods	No periods	No	More	No	Same	No	Same
31	White: English / Welsh / Scottish / Northern Irish / British	No		Cohabiting	Full-time	Working more,Working from home	No	No	No	No	No	Yes			Condoms	Non-H	Non-H		No	No		Yes, increased	Yes	Yes				Yes	No	28	31	40	52	29.5	46	3	3	No	More	Yes	Same	No	Same	No	Same	Yes	Same	Yes	More
34	White: English / Welsh / Scottish / Northern Irish / British	No		Cohabiting	Full-time	Working from home	No	No	No	No	No	Yes			Combined-oral contraceptive pill (COCP)	Hormonal	Hormonal		No	No		Yes, decreased	Yes	Yes				Yes	Yes			0			0	4	4	No	Less	No	Same	Yes	Same	Yes	More	No	Same	Yes	More
31	White: English / Welsh / Scottish / Northern Irish / British	No		Cohabiting	Full-time	Working the same amount	No	No	No	No	No	Yes			Combined-oral contraceptive pill (COCP)	Hormonal	Hormonal		No	No		Yes, decreased	No	Yes				Yes	Yes	80	90	80	90	85	85	4	4	Yes	Same	No	Same	No	Same	Yes	More	Yes	More	No	Same
33	White: English / Welsh / Scottish / Northern Irish / British	Yes	2	Married	Part-time	Working the same amount	No	No	No	No	No	No				Nil	Non-H			No		No change	Yes	Yes				Yes	Yes	28	32	28	32	30	30	5	5	No	Same	No	Same	Yes	Same	Yes	Same	No	Same	Yes	Same
26	White: English / Welsh / Scottish / Northern Irish / British	No		Single	Full-time	Working less,Working from home	No	No	No	No	No	Yes			Combined-oral contraceptive pill (COCP)	Hormonal	Hormonal		No	No		Yes, decreased	No	Yes				Yes	Yes	30	30	30	30	30	30	5	5	No	Same	No	Same	No	More	Yes	More	Yes	More	Yes	More
22	White: English / Welsh / Scottish / Northern Irish / British	No		Cohabiting	Unemployed	Working the same amount	Yes, suspected due to symptoms but never tested	Yes	Suspected		Symptomatic	Yes			Combined-oral contraceptive pill (COCP)	Hormonal	Hormonal		No	No		No change	No	Yes				Yes	Yes	28	28	28	28	28	28	5	5	No	Same	No	Less	No	More	No	More	No	Same	No	Same
28	White: English / Welsh / Scottish / Northern Irish / British	No		Single	Full-time	Working more	Yes, no symptoms & confirmed on antibody blood test	Yes	Confirmed	Confirmed	Asymptomatic	Yes			Contraceptive implant (eg. Nexplanon)	Hormonal	Hormonal		No	No		No change	No	Yes				Yes	No	33	35	14	35	34	24.5	5	7	No	Same	No	More	Yes	More	No	Same	No	Same	No	Same
25	White: English / Welsh / Scottish / Northern Irish / British	No		Cohabiting	Unemployed	Working the same amount	Yes, suspected due to symptoms but never tested	Yes	Suspected		Symptomatic	No				Nil	Non-H			No		No change	Yes	Yes				Yes	Yes	30	31	31	31	30.5	31	3	2	No	Same	No	Same	Yes	Same	Yes	Same	Yes	Same	Yes	Same
28	White: English / Welsh / Scottish / Northern Irish / British	No		Married	Full-time	Working less	No	No	No	No	No	Yes			Non-hormonal/copper coil	Non-H	Non-H		No	No		No change	No	No	I don’t know the reason		Yes	No	Yes	0	0	28	28	0	28		5	No		No periods	More	No periods	Less	No	More	No	More	No	More
30	White: English / Welsh / Scottish / Northern Irish / British	No		Married	Full-time	Working the same amount,Working from home	No	No	No	No	No	Yes			Condoms	Non-H	Non-H		No	Yes	No due to concerns about the safety of the infection & pregnancy	Yes, increased	Yes	Yes				Yes	Yes	31	33	31	33	32	32	5	6	No	Same	No	Same	Yes	Same	No	More	No	Same	No	More
34	White: English / Welsh / Scottish / Northern Irish / British	Yes	2	Married	Part-time	Working more	No	No	No	No	No	No				Nil	Non-H			Yes	Yes	Yes, increased	Yes	Yes				Yes	Yes	27	35	27	33	31	30	5	7	No	Same	No	More	Yes	Same	No	Less	No	Same	Yes	More
42	White: English / Welsh / Scottish / Northern Irish / British	Yes	2	Married	Full-time	Working more	No	No	No	No	No	Yes			Condoms	Non-H	Non-H		No	No		No change	Yes	Yes				Yes	Yes	28	30	26	27	29	26.5	7	7	No	Same	Yes	Same	Yes	Same	Yes	Same	No	Same	Yes	More
37	Asian / Asian British: Indian	Yes	2	Married	Self-Employed	Working less	No	No	No	No	No	Yes			Non-hormonal/copper coil	Non-H	Non-H		No	No		Yes, increased	Yes	Yes				Yes	Yes	24	31	26	30	27.5	28	4	4	Yes	Less	Yes	Less	Yes	Same	No	Same	No	Same	Yes	Same
38	White: English / Welsh / Scottish / Northern Irish / British	Yes	3 or more	Married	Part-time	Furloughed	Yes, suspected due to symptoms but never tested	Yes	Suspected		Symptomatic	No				Nil	Non-H			No		Yes, decreased	Yes	Yes				Yes	No	28	28	22	40	28	31	5	6	No	Same	Yes	Same	No	Same	Yes	More	Yes	More	Yes	More
33	White: English / Welsh / Scottish / Northern Irish / British	Yes	2	Married	Part-time	Furloughed	No	No	No	No	No	Yes			Condoms	Non-H	Non-H		No	No		Yes, increased	No	Yes				Yes	Yes	28	30	30	36	29	33	4	6	No	More	Yes	More	No	Same	Yes	More	Yes	More	Yes	More
24	White: English / Welsh / Scottish / Northern Irish / British	No		Single	Unemployed	Made redundant/lost my job	Yes, suspected due to symptoms but never tested	Yes	Suspected		Symptomatic	Yes			Combined-oral contraceptive pill (COCP)	Hormonal	Hormonal		No	No		No change	Yes	Yes				Yes	Yes	28	28	28	28	28	28	5	5	No	More	Yes	Same	Yes	Same	Yes	More	Yes	More	Yes	More
26	White: English / Welsh / Scottish / Northern Irish / British	No		Single	Full-time	Working from home	No	No	No	No	No	Yes			Combined-oral contraceptive pill (COCP)	Hormonal	Hormonal		No	No		No change	No	Yes				Yes	Yes	21	30	21	30	25.5	25.5	7	5	Yes	More	No	Same	No	Same	No	Same	No	Same	Yes	Same
28	White: English / Welsh / Scottish / Northern Irish / British	Yes	1	Married	Part-time	Working the same amount	No	No	No	No	No	Yes			Hormonal coil eg. Mirena/Kyleena/Jaydess/Levosert	Hormonal	Hormonal		No	No		No change	No	No	They stopped due to hormonal contraception		Yes	No periods	No	0	0			0			3	No	Same	No periods	More	No periods	More
34	Asian / Asian British: Bangladeshi	Yes	3 or more	Married	Unemployed		No	No	No	No	No	No				Nil	Non-H			No		Yes, decreased	Yes	Yes				No	Yes	40	45	28	31	42.5	29.5	7	6	No	Same	Yes	Less	Yes	Less	Yes	Same	No	More	No	More
26	White: English / Welsh / Scottish / Northern Irish / British	No		Cohabiting	Full-time	Furloughed	No	No	No	No	No	Yes			Combined-oral contraceptive pill (COCP)	Hormonal	Hormonal		No	No		Yes, decreased	No	Yes				Yes	Yes	28	30	28	31	29	29.5	7	5	No	Same	Yes	Less	Yes	Less	Yes	Same	No	More	Yes	Same
23	White: English / Welsh / Scottish / Northern Irish / British	No		Single	Full-time	Working more	Yes, had symptoms & confirmed on antibody blood test	Yes	Confirmed	Confirmed	Symptomatic	Yes			Progesterone-only pill (POP)	Hormonal	Hormonal		Yes	No		No change	Yes	Yes				Yes	No	3	12	4	7	7.5	5.5	12	5	No	Same	No	Same	Yes	Same	No	Same	No	Same	No	Same
27	White: English / Welsh / Scottish / Northern Irish / British	No		Cohabiting	Full-time	Working the same amount	No	No	No	No	No	Yes			Combined-oral contraceptive pill (COCP)	Hormonal	Hormonal		No	No		Yes, decreased	No	No	They stopped due to hormonal contraception		No	No periods	No periods	0		0		0	0			Yes	Same	No periods	No periods	No periods	No periods	No	Same	Yes	Less	Yes	Less
27	Mixed: White and Asian	No		Cohabiting	Full-time	Working from home	No	No	No	No	No	Yes			Condoms	Non-H	Non-H		No	No		Yes, decreased	Yes	Yes				No	No	27	34	27	28	30.5	27.5	6	6	Yes	Less	No	Same	Yes	Same	Yes	Same	Yes	More	Yes	More
30	White: English / Welsh / Scottish / Northern Irish / British	No		Cohabiting	Full-time	Working from home	No	No	No	No	No	No				Nil	Non-H			No		No change	Yes	Yes				Yes	Yes	21	28	21	28	24.5	24.5	4	3	No	Same	Yes	Less	Yes	Less	Yes	Same	Yes	Same	Yes	Same
27	White: English / Welsh / Scottish / Northern Irish / British	No		Cohabiting	Full-time	Working less,Working from home	No	No	No	No	No	Yes			Progesterone-only pill (POP)	Hormonal	Hormonal		Yes	No		Yes, increased	Yes	Yes				Yes	No periods	15	28	0	15	21.5	7.5	5		No	Same	Yes	No periods	Yes	No periods	No	Same	Yes	Less	No	Same
20	White: English / Welsh / Scottish / Northern Irish / British	No		Single	Part-time	Furloughed	No	No	No	No	No	Yes			Combined-oral contraceptive pill (COCP)	Hormonal	Hormonal		No	No		Yes, increased	No	Yes				Yes	Yes	30	32	32	32	31	32	5	5	No	Same	No	Less	No	Less	No	Same	No		No	Same
23	White: English / Welsh / Scottish / Northern Irish / British	No		Single	Part-time	Furloughed	No	No	No	No	No	Yes			Hormonal coil eg. Mirena/Kyleena/Jaydess/Levosert	Hormonal	Hormonal		No	No		Yes, decreased	Yes	Yes				No	No	11	50	22	45	30.5	33.5	1	3	Yes	Same	No	More	Yes	More	Yes	More	Yes	More	Yes	More
26	White: Any other White background	No		Cohabiting	Full-time	Working the same amount	No	No	No	No	No	Yes			Condoms	Non-H	Non-H		No	No		Yes, decreased	Yes	Yes				No	No	64	31	34	38	47.5	36	3	3	Yes	Same	Yes	Less	Yes	Same	Yes	Same	Yes	Less	Yes	Less
35	White: English / Welsh / Scottish / Northern Irish / British	No		Single	Full-time	Furloughed,Made redundant/lost my job	Yes, suspected due to symptoms but never tested	Yes	Suspected		Symptomatic	Yes			Non-hormonal/copper coil	Non-H	Non-H		No	No		Yes, increased	Yes	Yes				Yes	No	26	29	25	26	27.5	25.5	7	9	Yes	More	Yes	Less	Yes	More	No	More	No	More	Yes	More
33	White: English / Welsh / Scottish / Northern Irish / British	No		Married	Full-time	Working the same amount	No	No	No	No	No	No				Nil	Non-H			No		No change	Yes	Yes				Yes	No	28	35	16	26	31.5	21	5	6	No		No	Same	Yes	Same	Yes	More	No	More	No	More
35	White: English / Welsh / Scottish / Northern Irish / British	No		Cohabiting	Full-time	Working the same amount	No	No	No	No	No	Yes			Non-hormonal/copper coil	Non-H	Non-H		No	No		Yes, decreased	Yes	Yes				Yes	No	28	31	28	37	29.5	32.5	4	4	No	Same	No	Less	No	Less	Yes	Same	Yes	Same	Yes
37	White: English / Welsh / Scottish / Northern Irish / British	No		Cohabiting	Self-Employed	Made redundant/lost my job	No	No	No	No	No	Yes			Combined-oral contraceptive pill (COCP)	Hormonal	Hormonal		Yes	No		No change	No	Yes				Yes	Yes	28	28	28	28	28	28	6	4	Yes	Same	No	Less	No	Same	Yes	Same	Yes	Same	Yes	Same
33	White: Irish	Yes	1	Cohabiting	Full-time	Furloughed	No	No	No	No	No	No				Nil	Non-H			Yes	Yes	No change	Yes	Yes				Yes	Yes	27	30	26	27	28.5	26.5	5	4	No	Same	No	Same	Yes	Same	Yes	More	Yes	More	Yes	Same
38	White: English / Welsh / Scottish / Northern Irish / British	Yes	2	Married	Full-time	Working from home	No	No	No	No	No	Yes			Hormonal coil eg. Mirena/Kyleena/Jaydess/Levosert	Hormonal	Hormonal		No	No		No change	No	Yes				Yes	Yes	28	28	28	28	28	28	3	2	Yes	Less	No	Same	No	Same	No	Same	No	Same	Yes	More
33	White: English / Welsh / Scottish / Northern Irish / British	No		Cohabiting	Full-time	Working from home	No	No	No	No	No	Yes			Combined-oral contraceptive pill (COCP),Withdrawal method	Hormonal	Hormonal		Yes	No		Yes, decreased	Yes	Yes				Yes	No	26	40	14	28	33	21	5	4	No	More	Yes	Same	Yes	Same	Yes	More	Yes	More	Yes	More
28	White: Any other White background	No		Cohabiting	Full-time	Working more,Working from home	No	No	No	No	No	No				Nil	Non-H			No		No change	Yes	No	They stopped due to hormonal contraception		Yes	No periods	Yes	0	0	24	35	0	29.5		2	No	Same	No periods	Same	No periods	Same	No	More	No	More	No	More
26	White: English / Welsh / Scottish / Northern Irish / British	No		Single	Full-time	Furloughed	No	No	No	No	No	Yes			Progesterone-only pill (POP)	Hormonal	Hormonal		No	No		No change		No	They stopped due to hormonal contraception		No	No periods	No periods									No	Same	No periods	No periods	No periods	No periods	No		Yes	Same	Yes	Same
30	White: English / Welsh / Scottish / Northern Irish / British	No		Cohabiting	Full-time	Furloughed	Yes, suspected due to symptoms but never tested	Yes	Suspected		Symptomatic	No				Nil	Non-H			No		No change	Yes	Yes				Yes	Yes	25	33	26	31	29	28.5	2	2	No		Yes	Same	Yes	Same	Yes	Same	Yes	More	Yes	Same
23	White: English / Welsh / Scottish / Northern Irish / British	No		Cohabiting	Unemployed	Working more	No	No	No	No	No	Yes			Hormonal coil eg. Mirena/Kyleena/Jaydess/Levosert	Hormonal	Hormonal		No	No		Yes, decreased	Yes	Yes				Yes	No	27	30	26	36	28.5	31	6	6	Yes	Less	No	Same	No	More	Yes	More	No	More	Yes	More
35	White: English / Welsh / Scottish / Northern Irish / British	No		Married	Full-time	Working more,Working from home	No	No	No	No	No	No				Nil	Non-H			No		No change	Yes	Yes				Yes	Yes	3	4	4	4	3.5	4	4	4	No	Same	No	Same	Yes	Same	No	More	No	More	No	More
21	White: English / Welsh / Scottish / Northern Irish / British	No		Single	Full-time	Working the same amount	No	No	No	No	No	No				Nil	Non-H			No		Yes, decreased	No	Yes				Yes	Yes	24	30	24	31	27	27.5	3	3	No	Same	No	Same	No	More	No	Same	No	More	Yes	More
23	White: English / Welsh / Scottish / Northern Irish / British	No		Single	Full-time	Furloughed	No	No	No	No	No	Yes			Non-hormonal/copper coil	Non-H	Non-H		No	No		No change	Yes	Yes				Yes	Yes	24	28	25	27	26	26	4	5	Yes	Same	Yes	Less	No	Same	Yes	More	Yes	More	Yes	More
27	White: English / Welsh / Scottish / Northern Irish / British	No		Married	Full-time	Working less,Working from home	No	No	No	No	No	Yes			Combined-oral contraceptive pill (COCP)	Hormonal	Hormonal		No	No		Yes, decreased	No	Yes				Yes	Yes	28	30	28	30	29	29	4	3	No	Same	No	Same	Yes	More	Yes	More	No	Same	Yes	Same
22	White: English / Welsh / Scottish / Northern Irish / British	No		Single	Part-time	Working from home	No	No	No	No	No	Yes			Progesterone-only pill (POP)	Hormonal	Hormonal		No	No		No change	No	No	They stopped due to hormonal contraception		Yes	No periods	No		0		5	0	5		5	No	Same	No periods	More	No periods	More	No	More	No	Same	No	Same
33	Asian / Asian British: Indian	No		Cohabiting	Full-time	Working from home,Furloughed	No	No	No	No	No	No				Nil	Non-H			No		Yes, decreased	No	Yes				No	No	42	60	42	90	51	66	4	4	No	Same	Yes	Same	Yes	More	No	Same	No	More	Yes	More
36	White: Any other White background	No		Cohabiting	Full-time	Working more	No	No	No	No	No	No				Nil	Non-H			No		Yes, decreased	Yes	Yes				Yes	No	29	32	26	38	30.5	32	3	4	No	Same	No	More	Yes	More	No	More	No	More	Yes	More
31	White: English / Welsh / Scottish / Northern Irish / British	Yes	2	Married	Part-time	Working the same amount,Working from home	Yes, suspected due to symptoms but never tested	Yes	Suspected		Symptomatic	Yes			Hormonal coil eg. Mirena/Kyleena/Jaydess/Levosert	Hormonal	Hormonal		No	No		No change	Yes	Yes				Yes	No	25	28	26	40	26.5	33	4	5	No	More	No	Same	Yes	Less	Yes	More	Yes	More	Yes	More
27	White: English / Welsh / Scottish / Northern Irish / British	No		Single	Full-time	Working the same amount	No	No	No	No	No	No				Nil	Non-H			No		Yes, increased	Yes	Yes				Yes	No	28	30	30	40	29	35	6	10	No	Same	Yes	More	Yes	More	No	Same	No	More	Yes	More
22	White: English / Welsh / Scottish / Northern Irish / British	No		Single	Unemployed	Working the same amount	No	No	No	No	No	Yes			Hormonal coil eg. Mirena/Kyleena/Jaydess/Levosert	Hormonal	Hormonal		No	No		Yes, increased	Yes	Yes				No	No	13	25	19	26	19	22.5	5	7	Yes	Less	No	More	No	More	No	More	No	Same	No	More
35	White: English / Welsh / Scottish / Northern Irish / British	No		Single	Full-time	Working less	No	No	No	No	No	No				Nil	Non-H			No		No change	Yes	Yes				Yes	Yes	21	26	21	24	23.5	22.5	4	3	No	Same	No	Same	Yes	Same	No	Same	Yes	More	Yes	More
27	White: English / Welsh / Scottish / Northern Irish / British	Yes	1	Cohabiting	Full-time	Working from home	No	No	No	No	No	Yes			Combined-oral contraceptive pill (COCP)	Hormonal	Hormonal		No	No		No change	Yes	Yes				No	No	42	42	42	42	42	42	5	5	No	Same	No	Same	Yes	Same	No	More	No	More	No	More
34	White: English / Welsh / Scottish / Northern Irish / British	No		Married	Full-time	Working the same amount	No	No	No	No	No	No				Nil	Non-H			No		Yes, increased	Yes	Yes				Yes	Yes	28	28	29	28	28	28.5	4	4	No	Same	No	Same	No	Same	Yes	Same	No	More	Yes	More
34	White: English / Welsh / Scottish / Northern Irish / British	No		Cohabiting	Part-time	Furloughed	Yes, had symptoms & confirmed on swab	Yes	Confirmed	Confirmed	Symptomatic	Yes			Hormonal coil eg. Mirena/Kyleena/Jaydess/Levosert	Hormonal	Hormonal		No	No		No change	No	No	They stopped due to hormonal contraception		No										5	No	More	No periods	No periods	No periods	More	No	More	No	Same	Yes	More
24	White: English / Welsh / Scottish / Northern Irish / British	No		Single	Full-time	Working more,Working from home	No	No	No	No	No	No				Nil	Non-H			No		Yes, increased	Yes	Yes				Yes	No	28	28	26	31	28	28.5	5	5	No	Same	Yes	Same	Yes	Same	Yes	More	Yes	Same	Yes	More
36	White: Any other White background	No		Cohabiting	Full-time	Working more,Working from home	No	No	No	No	No	Yes			Condoms	Non-H	Non-H		No	No		Yes, decreased	Yes	Yes				Yes	Yes	28	28	30	32	28	31	3	5	No	Same	No	Same	Yes	Same	No	Same	Yes	More	Yes	More
25	White: English / Welsh / Scottish / Northern Irish / British	No		Single	Full-time	Working from home	No	No	No	No	No	Yes			Hormonal coil eg. Mirena/Kyleena/Jaydess/Levosert	Hormonal	Hormonal		No	No		No change	No	No	They stopped due to hormonal contraception		Yes	No periods	No			41	70		55.5		4	No	Same	No periods	Less	No periods	More	Yes	More	No	More	No	More
24	White: English / Welsh / Scottish / Northern Irish / British	No		Cohabiting	Full-time	Furloughed	No	No	No	No	No	Yes			Combined-oral contraceptive pill (COCP),Condoms	Hormonal	Hormonal		No	No		No change	No	Yes				Yes	Yes	21	21	21	21	21	21	7	6	No	Same	Yes	Less	No	More	No	More	Yes	Less	Yes	Same
28	White: English / Welsh / Scottish / Northern Irish / British	No		Cohabiting	Full-time	Working the same amount,Working from home	No	No	No	No	No	Yes			Non-hormonal/copper coil	Non-H	Non-H		No	No		Yes, decreased	No	Yes				Yes	No	26	33	42	51	29.5	46.5	7	3	No	More	No	Less	Yes	No periods	Yes	More	No	Same	Yes	Less
31	Arab	No		Single	Full-time	Working from home	No	No	No	No	No	No				Nil	Non-H			No		No change	Yes	Yes				Yes	Yes	28	32	28	32	30	30	2	2	No	Same	Yes	Same	Yes	Same	Yes	Same	No	More	Yes	Same
23	White: English / Welsh / Scottish / Northern Irish / British	No		Cohabiting	Full-time	Working from home	No	No	No	No	No	Yes			Combined-oral contraceptive pill (COCP)	Hormonal	Hormonal		Yes	No		Yes, increased	Yes	Yes				Yes	Yes	28	31	28	31	29.5	29.5	4	4	Yes	Less	No	More	Yes	More	No	More	No	More	Yes	Less
20	Asian / Asian British: Indian	No		Single	Unemployed	Working the same amount	No	No	No	No	No	No				Nil	Non-H			No		Yes, increased	Yes	Yes				No	No	23	34	33	47	28.5	40	7	5	Yes	Same	Yes	More	Yes	More	Yes	Same	Yes	More	Yes	More
24	White: Irish	No		Cohabiting	Full-time	Working the same amount	No	No	No	No	No	Yes			Combined-oral contraceptive pill (COCP)	Hormonal	Hormonal		No	No		No change	No	Yes				Yes	Yes	28	28	28	28	28	28	4	4	No	Same	No	Same	No	Same	No	Same	No	Same	No	Same
25	White: English / Welsh / Scottish / Northern Irish / British	No		Cohabiting	Unemployed	Working more	No	No	No	No	No	Yes			Progesterone-only pill (POP)	Hormonal	Hormonal		No	No		Yes, decreased	Yes	Yes				No	No	42	52	38	45	47	41.5	4	7	No	Same	Yes	More	Yes	More	Yes	More	No	More	No	Same
34	Mixed: Any other Mixed / Multiple ethnic background	Yes	1	Married	Part-time	Working the same amount,Working from home	No	No	No	No	No	No				Nil	Non-H			Yes	No due to concerns about the safety of the infection & pregnancy,No due to concerns about lack of access to healthcare,No due to lack of access to fertility treatment	Yes, decreased	Yes	Yes				No	No	20	60	10	30	40	20	8	5	Yes	More	Yes	Same	No	More	No	Same	No	More	Yes	Same
30	White: English / Welsh / Scottish / Northern Irish / British	No		Single	Full-time	Working from home	Yes, suspected due to symptoms but never tested	Yes	Suspected		Symptomatic	Yes			Combined-oral contraceptive pill (COCP)	Hormonal	Hormonal		No	No		No change	No	Yes				Yes	Yes	28	28	28	32	28	30	6	6	No	Same	No	More	Yes	More	No	More	Yes	More	Yes	More
32	White: English / Welsh / Scottish / Northern Irish / British	No		Single	Full-time	Working from home	Yes, suspected due to symptoms but never tested	Yes	Suspected		Symptomatic	Yes			Combined-oral contraceptive pill (COCP)	Hormonal	Hormonal		No	No		No change	No	Yes				Yes	Yes	28	31	28	32	29.5	30	4	4	No	More	No	Same	No	Same	No	More	No	More	No	Same
26	White: English / Welsh / Scottish / Northern Irish / British	No		Single	Full-time	Working the same amount	No	No	No	No	No	Yes			Combined-oral contraceptive pill (COCP)	Hormonal	Hormonal		No	No		Yes, increased	No	Yes				Yes	No periods	30	35			32.5		5		No	Same	No	No periods	Yes	No periods	No	More	No	More	Yes	More
24	White: English / Welsh / Scottish / Northern Irish / British	No		Cohabiting	Full-time	Working from home	No	No	No	No	No	No				Nil	Non-H			No		No change	Yes	Yes				Yes	Yes	28	29	26	34	28.5	30	3	3	No	Same	No	Same	No	Same	No	Same	No	Same	Yes	More
22	White: English / Welsh / Scottish / Northern Irish / British	No		Single	Full-time	Furloughed,Made redundant/lost my job	No	No	No	No	No	Yes			Contraceptive implant (eg. Nexplanon)	Hormonal	Hormonal		No	No		Yes, decreased	No	No	They stopped due to hormonal contraception		Yes	No periods	No		1		7	1	7		14	No	Same	No periods	Same	No periods	Less	No	More	No	More	Yes	More
40	White: English / Welsh / Scottish / Northern Irish / British	No		Single	Full-time	Working more,Working from home	No	No	No	No	No	No				Nil	Non-H			No		Yes, decreased	Yes	Yes				Yes	No	26	30	21	27	28	24	5	4	No	Same	No	Less	Yes	Less	No	More	No	More	Yes	Less
28	White: English / Welsh / Scottish / Northern Irish / British	No		Cohabiting	Full-time	Furloughed	No	No	No	No	No	Yes			Combined-oral contraceptive pill (COCP)	Hormonal	Hormonal		No	No		Yes, decreased	No	Yes				Yes	Yes	22	28	19	21	25	20	5	3	No	Same	Yes	Less	No	More	Yes	More	No	More	Yes	More
29	White: English / Welsh / Scottish / Northern Irish / British	No		Cohabiting	Full-time	Working from home	No	No	No	No	No	Yes			Condoms	Non-H	Non-H		No	No		Yes, decreased	Yes	Yes				Yes	Yes	27	31	28	29	29	28.5	4	4	No	Same	Yes	Less	Yes	Same	Yes	More	Yes	More	Yes	More
33	White: English / Welsh / Scottish / Northern Irish / British	No		Single	Full-time	Working from home	No	No	No	No	No	Yes			Contraceptive implant (eg. Nexplanon)	Hormonal	Hormonal		Yes	No		No change	Yes	Yes				No	No	15	100	15	100	57.5	57.5	5	4	Yes	Less	No	Less	No	Same	No	Same	No	Same	Yes	Same
34	White: English / Welsh / Scottish / Northern Irish / British	Yes	2	Married	Full-time	Working more,Working from home	No	No	No	No	No	Yes			Condoms	Non-H	Non-H		No	No		Yes, increased	Yes	Yes				Yes	Yes	26	30	26	32	28	29	5	5	No	Same	No	Same	No	Same	Yes	More	Yes	More	Yes	More
31	Mixed: White and Black Caribbean	Yes	2	Single	Unemployed		No	No	No	No	No	No				Nil	Non-H			No		Yes, decreased	Yes	Yes				Yes	No	26	26	34	34	26	34	5	3	Yes	Less	Yes	More	No	More	No	More	No	Less	No	More
30	White: English / Welsh / Scottish / Northern Irish / British	No		Cohabiting	Full-time	Working the same amount,Working from home	No	No	No	No	No	Yes			Non-hormonal/copper coil	Non-H	Non-H		No	No		Yes, decreased	Yes	Yes				Yes	Yes	28	34	27	33	31	30	4	4	No	Same	No	Same	No	More	No	Same	Yes		Yes
26	Asian / Asian British: Indian	No		Single	Full-time	Working more,Working from home	No	No	No	No	No	No				Nil	Non-H			No		No change	Yes	Yes				Yes	No	26	31	25	27	28.5	26	4	4	No	Same	No	More	No	Same	No	Same	No	Same	No
26	White: English / Welsh / Scottish / Northern Irish / British	No		Single	Unemployed	Working the same amount,Working from home	No	No	No	No	No	No				Nil	Non-H			No		No change	Yes	Yes				Yes	Yes	28	32	28	32	30	30	5	5	No	More	Yes	Same	Yes	Same	Yes	More	Yes	Same	No	More
32	White: Irish	No		Cohabiting	Full-time	Working more	No	No	No	No	No	Yes			Combined-oral contraceptive pill (COCP)	Hormonal	Hormonal		No	No		Yes, decreased	No	Yes				Yes	No periods	3	5	0		4	0	3		No	Same	No	No periods	No	No periods	No	More	No	More	No	Same
24	White: English / Welsh / Scottish / Northern Irish / British	No		Cohabiting	Full-time	Working from home	No	No	No	No	No	No				Nil	Non-H			No		Yes, decreased	Yes	Yes				No	No	90	100	60	80	95	70	4	4	No	Same	No	Same	Yes	Same	No	Same	No	Same	Yes	More
35	White: English / Welsh / Scottish / Northern Irish / British	Yes	1	Married	Part-time	Working from home	No	No	No	No	No	No				Nil	Non-H			Yes	Yes	No change	Yes	Yes				Yes	No	28	29	26	27	28.5	26.5	5	5	No	Same	No	Same	Yes	Same	Yes	More	Yes	More	Yes	More
21	Arab	No		Single	Full-time	Working less	No	No	No	No	No	No				Nil	Non-H			No		No change	Yes	Yes				Yes	Yes	25	32	27	30	28.5	28.5	6	5	No	Same	No	Same	No	Same	Yes	More	Yes	More	Yes	More
31	White: English / Welsh / Scottish / Northern Irish / British	No		Single	Part-time	Working less	No	No	No	No	No	No				Nil	Non-H			Yes	No due to concerns about the safety of the infection & pregnancy,No due to concerns about lack of access to healthcare	Yes, decreased	Yes	Yes				Yes	Yes	29	33	23	39	31	31	8	10	Yes	More	Yes	More	Yes	Same	No	More	No	More	No	More
29	White: English / Welsh / Scottish / Northern Irish / British	No		Cohabiting	Full-time	Working the same amount,Working from home	No	No	No	No	No	Yes			Combined-oral contraceptive pill (COCP)	Hormonal	Hormonal		No	No		Yes, decreased	No	Yes				Yes	Yes	3	5	3	5	4	4	4	4	No	Same	No	Same	Yes	Same	Yes	Same	No	Same	Yes
33	White: English / Welsh / Scottish / Northern Irish / British	No		Cohabiting	Full-time	Working from home	No	No	No	No	No	Yes			Progesterone-only pill (POP)	Hormonal	Hormonal		No	No		Yes, decreased	Yes	Yes				Yes	No	34	39	43	53	36.5	48	6	9	No	Same	Yes	Less	Yes	Same	Yes	Same	No	More	No	More
23	Mixed: Any other Mixed / Multiple ethnic background	No		Single	Full-time,Unemployed	Working more,Working from home	No	No	No	No	No	No				Nil	Non-H			No		Yes, decreased	No	No	They stopped due to hormonal contraception		No	No periods	No periods									Yes	Less	No periods	No periods	No periods	No periods	No	More	Yes	Less	No	Less
32	White: Irish	Yes	2	Married	Part-time	Working from home	No	No	No	No	No	No				Nil	Non-H			No		Yes, increased	Yes	Yes				Yes	No	29	35	35	41	32	38	4	3	No	Same	No	Same	No	Same	No	More	No	More	No	More
26	White: English / Welsh / Scottish / Northern Irish / British	No		Cohabiting	Full-time	Working more	No	No	No	No	No	Yes			Hormonal coil eg. Mirena/Kyleena/Jaydess/Levosert	Hormonal	Hormonal		No	No		Yes, decreased	No	No	They stopped due to hormonal contraception		No
25	Asian / Asian British: Indian	No		Single	Full-time	Working more	Yes, suspected due to symptoms but never tested	Yes	Suspected		Symptomatic	No				Nil	Non-H			No		No change	Yes	Yes				Yes	No periods	4	5	0	4	4.5	2	4	4	No	Same	No	Same	No	Same	Yes	Same	No	Same	Yes	More
25	White: English / Welsh / Scottish / Northern Irish / British	No		Cohabiting	Full-time	Working more	No	No	No	No	No	No				Nil	Non-H			No		Yes, decreased	Yes	Yes				Yes	No	27	31	40	45	29	42.5	5	5	No	Same	No	Same	No	Same	Yes	Same	Yes	Same	Yes	Same
25	White: English / Welsh / Scottish / Northern Irish / British	No		Single	Full-time	Working more	No	No	No	No	No	Yes			Combined-oral contraceptive pill (COCP)	Hormonal	Hormonal		No	No		Yes, decreased	Yes	Yes				Yes	Yes	30	30	30	30	30	30	7	5	Yes	Less	Yes	Same	Yes	Same	Yes	Less	Yes	Same	Yes	Same
30	White: English / Welsh / Scottish / Northern Irish / British	No		Cohabiting	Full-time	Working the same amount,Working from home	No	No	No	No	No	No				Nil	Non-H			No		No change	Yes	Yes				Yes	Yes	26	27	26	28	26.5	27	3	3	No	Same	No	Same	Yes	Same	No	Same	Yes	More	Yes	Same
23	White: English / Welsh / Scottish / Northern Irish / British	No		Single	Full-time	Working from home,Furloughed	Yes, suspected due to symptoms but never tested	Yes	Suspected		Symptomatic	Yes			Progesterone-only pill (POP)	Hormonal	Hormonal		No	No		Yes, decreased	Yes	Yes				No	No	30	80	14	86	55	50	3	22	No	More	Yes	Same	No	More	Yes	More	No	Same	Yes	More
25	White: English / Welsh / Scottish / Northern Irish / British	No		Single	Full-time	Working more	No	No	No	No	No	Yes			Combined-oral contraceptive pill (COCP)	Hormonal	Hormonal		Yes	No		Yes, decreased	No	Yes				Yes	Yes	28	28	28	28	28	28	5	5	No	Same	No	No periods	No	Same	Yes	More	Yes	Same	Yes	More
32	White: English / Welsh / Scottish / Northern Irish / British	No		Single	Full-time	Working more	No	No	No	No	No	Yes			Hormonal coil eg. Mirena/Kyleena/Jaydess/Levosert	Hormonal	Hormonal		No	No		Yes, decreased	Yes	Yes				Yes	No	23	28	19	40	25.5	29.5	3	1	No	More	No	Same	Yes	More	Yes	More	Yes	More	Yes	More
35	White: English / Welsh / Scottish / Northern Irish / British	No		Married	Full-time	Furloughed	No	No	No	No	No	No				Nil	Non-H			Yes	Yes	No change	Yes	Yes				Yes	Yes	46	31	36	39	38.5	37.5	6	6	No	Same	Yes	Same	Yes	Same	No	Same	No	Same	Yes	More
26	White: English / Welsh / Scottish / Northern Irish / British	No		Cohabiting	Full-time	Made redundant/lost my job	No	No	No	No	No	Yes			Combined-oral contraceptive pill (COCP)	Hormonal	Hormonal		No	No		Yes, increased	No	Yes				Yes	Yes	28	28	28	28	28	28	4	4	No	Same	No	Same	No	Same	Yes	Less	No	More	No	More
31	White: English / Welsh / Scottish / Northern Irish / British	No		Separated	Full-time	Working more,Working from home	No	No	No	No	No	No				Nil	Non-H			No		Yes, decreased	Yes	Yes				Yes	Yes	27	36	28	40	31.5	34	6	6	No	Same	Yes	More	Yes	More	No	More	No	More	Yes	More
18	White: Irish	No		Single	Unemployed	Working more	No	No	No	No	No	Yes			Condoms	Non-H	Non-H		No	No		Yes, increased	Yes	Yes				Yes	No	26	30	27		28	27	5	2			No	More	No	More	No	More	No	More	No	Less
38	White: English / Welsh / Scottish / Northern Irish / British	Yes	2	Cohabiting	Full-time	Working from home	No	No	No	No	No	Yes			Combined-oral contraceptive pill (COCP)	Hormonal	Hormonal		No	No		No change	No	Yes				Yes	Yes	35	35	35	35	35	35	3	1	No	Same	No	Same	No	Same	No	Same	No	Same	Yes	Less
35	White: Any other White background	No		Single	Full-time	Working from home	Yes, suspected due to symptoms but never tested	Yes	Suspected		Symptomatic	No				Nil	Non-H			No		No change	Yes	Yes				Yes	Yes	27	35	25	28	31	26.5	7	6	No	Same	Yes	More	Yes	Same	Yes	More	Yes	More	Yes	Same
25	White: English / Welsh / Scottish / Northern Irish / British	No		Single	Full-time	Working from home	No	No	No	No	No	Yes			Combined-oral contraceptive pill (COCP)	Hormonal	Hormonal		No	No		No change	Yes	Yes				Yes	Yes	28	28	29	29	28	29	3	5	No	Same	No	Same	No	More	No	Same	No	More	No	Less
34	White: English / Welsh / Scottish / Northern Irish / British	No		Cohabiting	Full-time	Furloughed	No	No	No	No	No	Yes			Condoms	Non-H	Non-H		No	No		Yes, decreased	Yes	Yes				Yes	No	28	28	39	39	28	39	5	4	No	Same	Yes	Less	No	Same	Yes	More	No	More	No	More
28	White: Any other White background	No		Single	Full-time	Working the same amount,Working from home	No	No	No	No	No	No				Nil	Non-H			No		No change	Yes	Yes				Yes	Yes	30	36	31	34	33	32.5	6	5	No	Same	Yes	Same	Yes	Same	Yes	Less	Yes	Same	Yes	Less
36	White: English / Welsh / Scottish / Northern Irish / British	No		Single	Full-time	Working less,Working from home	No	No	No	No	No	No				Nil	Non-H			No		No change	Yes	Yes				Yes	Yes	28	28	28	28	28	28	4	4	No	Same	Yes	Same	No	Same	No	Same	No	Same	No	Same
20	White: Irish	No		Single	Part-time	Working more	Yes, had symptoms & confirmed on swab	Yes	Confirmed	Confirmed	Symptomatic	No				Nil	Non-H			No		Yes, increased	No	Yes				Yes	Yes	29	29	29	29	29	29	4	4	No	Same	Yes	More	Yes	More	No	More	Yes	More	Yes	More
25	White: English / Welsh / Scottish / Northern Irish / British	No		Married	Full-time	Working from home	No	No	No	No	No	Yes			Condoms	Non-H	Non-H		No	No		No change	Yes	Yes				Yes	Yes	30	35	30	35	32.5	32.5	6	6	No	Same	Yes	Same	Yes	Same	Yes	More	Yes	More	Yes	More
26	White: English / Welsh / Scottish / Northern Irish / British	No		Single	Full-time	Working the same amount	No	No	No	No	No	No				Nil	Non-H			No		Yes, increased	Yes	Yes				Yes	Yes	26	30	26	35	28	30.5	7	10	No	More	Yes	Less	Yes	Less	No	More	No	Same	No	Same
24	White: English / Welsh / Scottish / Northern Irish / British	No		Cohabiting	Unemployed	Working less	No	No	No	No	No	Yes			Condoms	Non-H	Non-H		No	No		Yes, decreased	Yes	Yes				Yes	No	26	31	27	36	28.5	31.5	7	7	No	Same	Yes	Same	Yes	Same	No	Same	Yes	More	Yes	More
23	White: English / Welsh / Scottish / Northern Irish / British	No		Single			No	No	No	No	No	No				Nil	Non-H			No		Yes, increased	Yes	Yes				Yes	Yes	27	31	31	35	29	33	6	6	No	More	Yes	More	Yes	Same	Yes	Same	No	More	No	Same
28	White: English / Welsh / Scottish / Northern Irish / British	No		Cohabiting	Full-time	Working the same amount,Working from home	No	No	No	No	No	Yes			Combined-oral contraceptive pill (COCP)	Hormonal	Hormonal		No	No		No change	No	Yes				Yes	Yes	5	8	7	9	6.5	8	5	8	No	Same	No	More	Yes	Same	Yes	More	Yes	More	Yes	More
33	White: English / Welsh / Scottish / Northern Irish / British	No		Single	Full-time	Working more,Working from home	No	No	No	No	No	Yes			Combined-oral contraceptive pill (COCP)	Hormonal	Hormonal		No	No		Yes, increased	No	Yes				Yes	Yes	56	78	57	78	67	67.5	6	3	No	More	No	Less	No	Same	Yes	Same	Yes	More	Yes	More
29	White: Irish	No		Cohabiting	Full-time	Furloughed	Yes, suspected due to symptoms but never tested	Yes	Suspected		Symptomatic	Yes			Hormonal coil eg. Mirena/Kyleena/Jaydess/Levosert	Hormonal	Hormonal		No	No		Yes, increased	No	Yes				No	Yes	1	7	3	4	4	3.5	4	3	No	Same	No	Less	No	Same	No	More	No	Same	No	Same
36	White: English / Welsh / Scottish / Northern Irish / British	No		Single	Full-time	Furloughed	Yes, suspected due to symptoms but never tested	Yes	Suspected		Symptomatic	Yes			Combined-oral contraceptive pill (COCP)	Hormonal	Hormonal		No	No		Yes, decreased	No	Yes				Yes	Yes	23	24	25	26	23.5	25.5	4	3	No	Less	No	More	No	Same	Yes	Same	Yes	Same	No	More
39	White: Irish	Yes	3 or more	Married	Part-time,Unemployed	Made redundant/lost my job	No	No	No	No	No	No				Nil	Non-H			No		Yes, decreased	Yes	Yes				Yes	Yes	29	29	29	29	29	29	7	8	No	Same	No	Same	No	Same	Yes	More	Yes	More	Yes	More
30	White: Irish	No		Cohabiting	Full-time	Working the same amount	No	No	No	No	No	No				Nil	Non-H			No		No change	Yes	Yes				Yes	Yes	28	31	27	32	29.5	29.5	4	4	No	Same	No	More	Yes	More	No	More	No	More	No	More
24	White: English / Welsh / Scottish / Northern Irish / British	No		Cohabiting	Full-time	Working the same amount	No	No	No	No	No	Yes			Combined-oral contraceptive pill (COCP),Condoms	Hormonal	Hormonal		Yes	No		Yes, increased	Yes	Yes				Yes	No	26	42	35	60	34	47.5	7	5	No	More	Yes	Less	Yes	Same	No	Same	Yes	More	Yes	More
30	White: English / Welsh / Scottish / Northern Irish / British	No		Cohabiting	Full-time	Working more	No	No	No	No	No	No				Nil	Non-H			No		Yes, decreased	Yes	Yes				Yes	Yes	21	25	21	27	23	24	6	4	No	Same	Yes	Less	No	Same	Yes	Same	Yes	More	Yes	More
28	White: English / Welsh / Scottish / Northern Irish / British	No		Married	Full-time	Working more	No	No	No	No	No	Yes			Contraceptive implant (eg. Nexplanon)	Hormonal	Hormonal		No	No		Yes, decreased	Yes	Yes				No	No	10	25	10	24	17.5	17	10	8	Yes	Less	Yes	Less	Yes	Same	Yes	Same	Yes	More	Yes	More
25	White: English / Welsh / Scottish / Northern Irish / British	No		Cohabiting	Full-time	Working more	No	No	No	No	No	Yes			Hormonal coil eg. Mirena/Kyleena/Jaydess/Levosert	Hormonal	Hormonal		No	No		Yes, decreased	Yes	No	They stopped due to hormonal contraception		Yes	No periods	No			12	28		20		10	Yes	More	No periods	More	No periods	More	No	More	Yes	More	Yes	More
29	White: English / Welsh / Scottish / Northern Irish / British	No		Cohabiting	Full-time	Working more,Working from home	No	No	No	No	No	Yes			Combined-oral contraceptive pill (COCP)	Hormonal	Hormonal		No	No		Yes, decreased	No	Yes				Yes	Yes	28	28	36	28	28	32	3	4	Yes	More	No	Same	Yes	More	Yes	More	Yes	More	Yes	Same
.	White: English / Welsh / Scottish / Northern Irish / British	No		Cohabiting	Full-time	Working the same amount,Working from home	No	No	No	No	No	Yes			Combined-oral contraceptive pill (COCP)	Hormonal	Hormonal		No	No		No change	No	Yes				Yes	Yes	24	24	24	24	24	24	5	3	No	Same	No	Less	No	Same	No	More	No	More	No	More
33	White: English / Welsh / Scottish / Northern Irish / British	Yes	2	Married	Part-time	Working less	No	No	No	No	No	Yes			Condoms	Non-H	Non-H		No	No		Yes, decreased	Yes	Yes				Yes	No	32	33	32	36	32.5	34	3	4	No	Same	No	Same	No	Same	No	More	No	More	Yes	Less
29	White: Irish	No		Cohabiting	Full-time	Working more	Yes, had symptoms & confirmed on swab	Yes	Confirmed	Confirmed	Symptomatic	No				Nil	Non-H			No		Yes, decreased	Yes	Yes				Yes	No	24	28	21	65	26	43	3	6	No	More	No	More	Yes	Same	No	More	No	More	No	More
28	White: English / Welsh / Scottish / Northern Irish / British	No		Cohabiting	Full-time	Working from home	No	No	No	No	No	No				Nil	Non-H			No		No change	Yes	Yes				Yes	Yes	27	30	28	30	28.5	29	5	5	No	More	Yes	More	Yes	Same	Yes	More	Yes	More	Yes	Less
26	White: English / Welsh / Scottish / Northern Irish / British	No		Cohabiting	Full-time	Working the same amount,Working from home	No	No	No	No	No	Yes			Combined-oral contraceptive pill (COCP)	Hormonal	Hormonal		No	No		Yes, decreased	No	Yes				Yes	Yes	28	28	28	28	28	28	6	6	No	More	No	Same	No	More	Yes	More	Yes	More	Yes	More
28	White: English / Welsh / Scottish / Northern Irish / British	No		Single	Full-time	Working less,Working from home	No	No	No	No	No	Yes			Combined-oral contraceptive pill (COCP)	Hormonal	Hormonal		No	No		No change	No	Yes				Yes	Yes	5	5	5	5	5	5	3	3	No	Same	No	Same	Yes	Same	Yes	More	No	Same	Yes	Same
28	White: English / Welsh / Scottish / Northern Irish / British	No		Cohabiting	Full-time	Working more,Working from home	No	No	No	No	No	Yes			Condoms	Non-H	Non-H		No	No		Yes, increased	Yes	Yes				Yes	Yes	29	30	26	30	29.5	28	7	7	No	More	Yes	Same	Yes	More	No	More	No	More	No	More
32	White: English / Welsh / Scottish / Northern Irish / British	No		Cohabiting	Full-time	Working the same amount,Working from home	No	No	No	No	No	Yes			Condoms	Non-H	Non-H		No	No		No change	No	Yes				No	Yes	26	45	26	34	35.5	30	4	4	Yes	Less	Yes	More	Yes	More	No	Same	Yes	More	Yes	Less
28	White: English / Welsh / Scottish / Northern Irish / British	No		Cohabiting	Unemployed	Working from home	No	No	No	No	No	No				Nil	Non-H			No		Yes, decreased	Yes	Yes				Yes	Yes	28	40	28	40	34	34	3	4	No	Same	No	More	Yes	Same	Yes	More	Yes	More	No	Same
31	White: English / Welsh / Scottish / Northern Irish / British	No		Single	Part-time	Working more	No	No	No	No	No	No				Nil	Non-H			No		No change	Yes	Yes				No	No	33	44	30	46	38.5	38	4	4	No	Same	No	Same	No	Same	No	Same	Yes	More	No	Same
34	White: English / Welsh / Scottish / Northern Irish / British	No		Married	Full-time	Working from home	No	No	No	No	No	No				Nil	Non-H			Yes	Yes	Yes, decreased	Yes	Yes				Yes	No	29	38	33	37	33.5	35	4	4	Yes	Same	Yes	More	Yes	More	Yes	Less	Yes	More	Yes	More
19	White: English / Welsh / Scottish / Northern Irish / British	No		Single	Unemployed	Working less	No	No	No	No	No	No				Nil	Non-H			No		Yes, decreased	Yes	Yes				No	Yes	30	55	25	35	42.5	30	5	4	No	Same	Yes	Less	Yes	Same	No	More	Yes	More	Yes	Same
27	White: English / Welsh / Scottish / Northern Irish / British	No		Cohabiting	Full-time	Furloughed	No	No	No	No	No	Yes			Progesterone-only pill (POP)	Hormonal	Hormonal		Yes	No		Yes, increased	No	Yes				Yes	No	20	30	7	28	25	17.5	6	5	No	More	Yes	Same	Yes	More	Yes	More	Yes	More	Yes	More
37	Asian / Asian British: Bangladeshi	Yes	1	Married	Full-time	Working from home	No	No	No	No	No	Yes			Combined-oral contraceptive pill (COCP)	Hormonal	Hormonal		Yes	No		Yes, increased	Yes	No	Other, please specify	They had stopped for 3 months, they’ve been very messy for the last two years.	Yes	No	Yes	30	90	24	30	60	27	3	8	Yes	Same	No	More	No	Same	No	Same	No	Same	Yes	Same
37	White: English / Welsh / Scottish / Northern Irish / British	Yes	3 or more	Married	Part-time	Working from home	No	No	No	No	No	No				Nil	Non-H			No		No change	Yes	Yes				Yes	No	28	30	25	27	29	26	4	5	No	Same	Yes	More	Yes	More	No	More	No	Same	No	More
36	White: English / Welsh / Scottish / Northern Irish / British	No		Single	Unemployed	Made redundant/lost my job	No	No	No	No	No	No				Nil	Non-H			No		No change	No	Yes				Yes	No	54	86	38	92	70	65	7	3	No	More	Yes	Less	Yes	More	Yes	More	Yes	More	Yes	More
26	White: Irish	No		Single	Full-time	Working more	Yes, suspected due to symptoms but never tested	Yes	Suspected		Symptomatic	Yes			Combined-oral contraceptive pill (COCP)	Hormonal	Hormonal		No	No		Yes, decreased	No	Yes				Yes	No	50	50	45	45	50	45	4	3	No	More	No	Same	No	More	No	Same	No	Same	No	Same
24	White: English / Welsh / Scottish / Northern Irish / British	No		Single	Full-time	Working more	No	No	No	No	No	Yes			Combined-oral contraceptive pill (COCP)	Hormonal	Hormonal		No	No		No change	No	Yes				Yes	Yes	28	29	28	28	28.5	28	5	4	Yes	Less	No	Same	No	Same	Yes	More	No	More	Yes	More
26	White: English / Welsh / Scottish / Northern Irish / British	No		Cohabiting	Full-time	Working the same amount	No	No	No	No	No	Yes			Combined-oral contraceptive pill (COCP)	Hormonal	Hormonal		No	No		Yes, decreased	No	Yes				Yes	Yes	26	25	26	26	25.5	26	3	3	No	Same	No	Same	No	Same	No	More	No	More	Yes	More
34	White: English / Welsh / Scottish / Northern Irish / British	Yes	2	Married	Part-time	Furloughed	No	No	No	No	No	No				Nil	Non-H			No		Yes, decreased	Yes	Yes				Yes	Yes	26	26	26	26	26	26	4	4	No	Same	Yes	More	No	Same	No	More	No	More	Yes	More
32	White: English / Welsh / Scottish / Northern Irish / British	Yes	2	Married	Full-time	Working more	No	No	No	No	No	No				Nil	Non-H			No		No change	Yes	Yes				Yes	Yes	28	32	27	28	30	27.5	5	4	No	Same	No	Less	Yes	Less	No	Same	No	Same	Yes	More
27	White: English / Welsh / Scottish / Northern Irish / British	No		Cohabiting	Full-time	Working from home	No	No	No	No	No	Yes			Contraceptive implant (eg. Nexplanon)	Hormonal	Hormonal		No	No		No change		No	They stopped due to hormonal contraception		No	No periods	No periods															Yes	Same	Yes	Same	Yes	More
30	White: English / Welsh / Scottish / Northern Irish / British	Yes	1	Cohabiting	Full-time	Working the same amount	No	No	No	No	No	Yes			Condoms,Contraceptive app,Withdrawal method	Non-H	Non-H		No	No		No change	Yes	Yes				No	No	30	41	35	40	35.5	37.5	5	5	No	Same	No	More	No	Same	No	More	No	More	No	More
32	White: English / Welsh / Scottish / Northern Irish / British	No		Cohabiting	Full-time	Working more,Working from home	No	No	No	No	No	Yes			Combined-oral contraceptive pill (COCP)	Hormonal	Hormonal		No	No		Yes, increased		Yes				Yes	Yes	23	23	23	27	23	25	4	5	No	Same	No	Same	No	More	No	More	No	More	Yes	More
32	White: English / Welsh / Scottish / Northern Irish / British	No		Cohabiting	Full-time	Working from home	Yes, suspected due to symptoms but never tested	Yes	Suspected		Symptomatic	Yes			Hormonal coil eg. Mirena/Kyleena/Jaydess/Levosert	Hormonal	Hormonal		No	No		No change	Yes	Yes				Yes	Yes	28	31	27	30	29.5	28.5	5	3	No	More	Yes	Less	No	Same	Yes	More	No	More	No	More
37	White: Irish	Yes	2	Married	Full-time	Working more,Working from home	No	No	No	No	No	No				Nil	Non-H			No		No change	Yes	Yes				Yes	No periods	35	35	100	100	35	100	4		Yes	Less	No	No periods	No	No periods	Yes	More	No	More	No	Same
27	White: English / Welsh / Scottish / Northern Irish / British	No		Cohabiting	Full-time	Working the same amount	No	No	No	No	No	Yes			Hormonal coil eg. Mirena/Kyleena/Jaydess/Levosert	Hormonal	Hormonal		No	No		Yes, decreased	No	No	They stopped due to hormonal contraception		Yes	No periods	No	22	24	19	25	23	22		5	Yes	Same	No periods	More	No periods	More	No	More	No	More	No	More
21	White: English / Welsh / Scottish / Northern Irish / British	No		Single	Full-time	Working the same amount	No	No	No	No	No	No				Nil	Non-H			No		No change	No	Yes				Yes	Yes	26	31	29	32	28.5	30.5	5	5	No	Same	Yes	Same	No	Same	Yes	Same	Yes	Same	Yes	Same
40	White: English / Welsh / Scottish / Northern Irish / British	No		Cohabiting	Full-time	Working less,Furloughed	No	No	No	No	No	No				Nil	Non-H			No		Yes, decreased	No	Yes				Yes	No	20	24	30	37	22	33.5	5	3	No	More	No	Same	Yes	Less	No	Same	No	Same	Yes	Same
32	White: English / Welsh / Scottish / Northern Irish / British	No		Cohabiting	Full-time	Working more,Working the same amount	Yes, suspected due to symptoms but never tested	Yes	Suspected		Symptomatic	Yes			Hormonal coil eg. Mirena/Kyleena/Jaydess/Levosert	Hormonal	Hormonal		No	No		Yes, decreased	Yes	Yes				Yes	No	21	30	27	32	25.5	29.5	4	5	No	Same	No	Same	No	More	No	More	No	Same	Yes	More
32	White: English / Welsh / Scottish / Northern Irish / British	No		Cohabiting	Full-time	Furloughed	No	No	No	No	No	No				Nil	Non-H			No		Yes, decreased	No	Yes				Yes	Yes	28	32	30	38	30	34	5	3	No	Same	No	More	Yes	Same	Yes	Same	No	More	Yes	More
30	White: English / Welsh / Scottish / Northern Irish / British	No		Single	Full-time	Working the same amount,Working from home	No	No	No	No	No	Yes			Hormonal coil eg. Mirena/Kyleena/Jaydess/Levosert	Hormonal	Hormonal		No	No		Yes, increased	Yes	No	They stopped due to hormonal contraception		Yes	No periods	No	0		5	35	0	20		10	No	More	No periods	More	No periods	More	Yes	More	No	Same	Yes	Same
30	White: English / Welsh / Scottish / Northern Irish / British	No		Single	Full-time	Working less,Working from home	No	No	No	No	No	Yes			Combined-oral contraceptive pill (COCP)	Hormonal	Hormonal		No	No		No change	No	Yes				No	No	30	60	30	60	45	45	5	5	No	Same	No	Same	No	Same	Yes	More	Yes	More	No	Same
29	White: Any other White background	No		Cohabiting	Full-time	Working more	No	No	No	No	No	No				Nil	Non-H			Yes	Yes	Yes, decreased	Yes	Yes				Yes	Yes	30	35	29	40	32.5	34.5	7	7	Yes	More	No	Same	No	Same	No	Same	Yes	More	Yes	More
26	White: English / Welsh / Scottish / Northern Irish / British	No		Cohabiting	Full-time	Working less,Working from home	No	No	No	No	No	No				Nil	Non-H			No		No change	Yes	Yes				Yes	Yes	25	35	28	28	30	28	5	6	No	Same	Yes	Less	Yes	Same	Yes	Same	Yes	More	Yes	More
27	White: English / Welsh / Scottish / Northern Irish / British	Yes	2	Married	Full-time	Quit my job	No	No	No	No	No	Yes			Non-hormonal/copper coil	Non-H	Non-H		No	No		Yes, increased	Yes	Yes				Yes	Yes	26	26	23	29	26	26	5	5	No	Same	No	More	Yes	More	Yes	More	Yes	More	Yes	More
28	White: English / Welsh / Scottish / Northern Irish / British	No		Cohabiting	Full-time	Working more	No	No	No	No	No	Yes			Combined-oral contraceptive pill (COCP)	Hormonal	Hormonal		Yes	No		Yes, increased	No	Yes				Yes	Yes	23	23	23	23	23	23	4	2	No	More	No	Less	Yes	Less	No	Same	No	More	No	More
35	White: English / Welsh / Scottish / Northern Irish / British	Yes	1	Married	Part-time	Furloughed	No	No	No	No	No	Yes			Progesterone-only pill (POP)	Hormonal	Hormonal		No	No		Yes, decreased	No	No	Other, please specify	Very few, small bleeds due to the POP	No	No periods	No periods
18	White: English / Welsh / Scottish / Northern Irish / British	No		Married	Unemployed	Working the same amount	Yes, suspected due to symptoms but never tested	Yes	Suspected		Symptomatic	Yes			Condoms,Withdrawal method	Non-H	Non-H		Yes	No		Yes, increased	Yes	Yes				Yes	No	30	41	33	41	35.5	37	7	8	No	More	Yes	Less	No	Less	No	Same	Yes	Less	No	More
25	White: English / Welsh / Scottish / Northern Irish / British	No		Single	Part-time	Working more	No	No	No	No	No	No				Nil	Non-H			No		No change	No	Yes				Yes	No	24	26	0		25	0	6	4	No	Same	No	More	No	More	No	More	No	Same	No	More
31	White: English / Welsh / Scottish / Northern Irish / British	Yes	1	Married	Part-time	Working more,Working from home	No	No	No	No	No	No				Nil	Non-H			No		Yes, decreased	Yes	Yes				Yes	Yes	28	33	28	33	30.5	30.5	5	5	No	Same	Yes	Less	No	More	No	More	Yes	Same	Yes
33	White: English / Welsh / Scottish / Northern Irish / British	No		Married	Full-time	Working from home	Yes, suspected due to symptoms but never tested	Yes	Suspected		Symptomatic	No				Nil	Non-H			Yes	Yes	No change	Yes	Yes				No	No	45	100	37	47	72.5	42	6	6	No	Same	Yes	More	No	More	No	Same	Yes	More	Yes	More
29	White: Any other White background	No		Single	Full-time	Working more	Yes, suspected due to symptoms but never tested	Yes	Suspected		Symptomatic	No				Nil	Non-H			No		No change	Yes	Yes				Yes	Yes	28	30	28	30	29	29	4	4	No	Same	No	Same	Yes	Same	No	Same	Yes	More	Yes	More
30	White: English / Welsh / Scottish / Northern Irish / British	No		Cohabiting	Full-time,Self-Employed	Working less	No	No	No	No	No	No				Nil	Non-H			No		Yes, decreased	Yes	Yes				No	No	26	30	29	32	28	30.5	5	7	No	Same	No	More	Yes	Less	Yes	Same	Yes	More	Yes	Same
36	White: English / Welsh / Scottish / Northern Irish / British	No		Married	Full-time	Working more,Working from home	No	No	No	No	No	No				Nil	Non-H			No		No change	Yes	Yes				Yes	Yes	25	28	23	25	26.5	24	5	4	No	Same	No	Same	Yes	More	No	More	Yes	More	Yes	More
36	White: English / Welsh / Scottish / Northern Irish / British	Yes	2	Married	Unemployed	Working less	No	No	No	No	No	No				Nil	Non-H			No		No change	No	Yes				Yes	No	20	28	20	26	24	23	7	5	No	Same	Yes	Less	No	Same	Yes		Yes	More	Yes	More
34	White: English / Welsh / Scottish / Northern Irish / British	No		Cohabiting	Full-time	Made redundant/lost my job	No	No	No	No	No	No				Nil	Non-H			No		Yes, increased	Yes	Yes				Yes	Yes	24	31	25	27	27.5	26	3	3	Yes	Less	No	Same	No	Same	Yes	Less	Yes	Same	Yes	More
39	White: English / Welsh / Scottish / Northern Irish / British	Yes	2	Married	Full-time	Working the same amount,Working from home	Yes, suspected due to symptoms but never tested	Yes	Suspected		Symptomatic	No				Nil	Non-H			No		Yes, decreased	Yes	Yes				Yes	Yes	21	28	21	26	24.5	23.5	4	4	No	Same	No	Less	No	More	Yes	More	No	More	Yes	More
22	White: English / Welsh / Scottish / Northern Irish / British	No		Single	Part-time	Working more	No	No	No	No	No	No				Nil	Non-H			No		Yes, decreased	Yes	Yes				Yes	No	3	11	4	14	7	9	7	5	No	Same	Yes	More	Yes	More	Yes	More	Yes	More	Yes	Same
24	White: English / Welsh / Scottish / Northern Irish / British	No		Single	Full-time	Working from home	No	No	No	No	No	No				Nil	Non-H			No		Yes, increased	Yes	Yes				Yes	No	34	30	12	9	32	10.5	4	12	No	More	No	More	Yes	Same	Yes	More	No	More	Yes	More
29	White: Irish	No		Cohabiting	Full-time	Working from home	Yes, suspected due to symptoms but never tested	Yes	Suspected		Symptomatic	Yes			Condoms	Non-H	Non-H		No	No		Yes, increased	Yes	Yes				Yes	Yes	27	32	27	33	29.5	30	4	4	Yes	Less	Yes	Less	Yes	More	Yes		Yes	More	No
21	White: English / Welsh / Scottish / Northern Irish / British	No		Single	Unemployed	Working more,Working from home	No	No	No	No	No	No				Nil	Non-H			No		No change	Yes	Yes				Yes	Yes	25	35	31	41	30	36	4	5	No	Same	No	Same	No	More	No	Less	No	Same	No	More
20	White: English / Welsh / Scottish / Northern Irish / British	No		Cohabiting	Full-time	Working more	No	No	No	No	No	Yes			Contraceptive implant (eg. Nexplanon)	Hormonal	Hormonal		No	No		No change		No	They stopped due to hormonal contraception		No											No	More					No	More	No	More	No	More
25	White: Any other White background	No		Cohabiting	Self-Employed	Working from home	No	No	No	No	No	No				Nil	Non-H			No		No change	Yes	Yes				Yes	Yes	28	28	28	28	28	28	4	4	No	Same	No	Same	No	Same	No	Same	No	Same	No	Same
21	White: English / Welsh / Scottish / Northern Irish / British	No		Single	Unemployed	Working the same amount	No	No	No	No	No	Yes			Combined-oral contraceptive pill (COCP)	Hormonal	Hormonal		No	No		No change	No	Yes				No periods	No periods			0			0	5	5	Yes	More	No	More	No	Same	No	Same	No	Same	No	Same
32	White: English / Welsh / Scottish / Northern Irish / British	No		Married	Full-time	Working the same amount,Working from home	No	No	No	No	No	No				Nil	Non-H			Yes	Yes	Yes, decreased	No	Yes				Yes	Yes	29	31	30	32	30	31	4	4	No	Same	No	Same	No	Same	Yes	Same	Yes	Same	Yes	Same
27	White: English / Welsh / Scottish / Northern Irish / British	No		Single	Full-time	Working less,Working from home	No	No	No	No	No	No				Nil	Non-H			No		Yes, increased	Yes	Yes				Yes	No	28	28	28	32	28	30	3	5	Yes	Less	Yes	More	Yes	More	Yes	More	Yes	More	No	More
32	White: Irish	No		Cohabiting	Full-time	Working less	No	No	No	No	No	Yes			Condoms	Non-H	Non-H		No	No		Yes, decreased	Yes	Yes				Yes	No	40	42	84	84	41	84	3	3	No	Same	No	No periods	No	No periods	No	More	No	Same	Yes	Same
24	White: English / Welsh / Scottish / Northern Irish / British	No		Cohabiting	Full-time	Working less	No	No	No	No	No	Yes			Non-hormonal/copper coil	Non-H	Non-H		No	No		Yes, decreased	Yes	Yes				Yes	Yes	17	25	19	26	21	22.5	12	14	Yes	More	Yes	Same	Yes	Same	Yes	Same	Yes	More	Yes	More
26	White: English / Welsh / Scottish / Northern Irish / British	Yes	1	Married	Full-time	Working less	No	No	No	No	No	Yes			Progesterone-only pill (POP)	Hormonal	Hormonal		No	No		Yes, decreased	No	No	Other, please specify	Gave birth in January	Yes	No periods	No		0	16	28	0	22		7	No	More	No periods	More	No periods	More	No	More	No	More	No	More
27	White: English / Welsh / Scottish / Northern Irish / British	No		Cohabiting	Full-time	Working from home	Yes, suspected due to symptoms but never tested	Yes	Suspected		Symptomatic	No				Nil	Non-H			No		Yes, increased	Yes	Yes				Yes	No	5	7	5	10	6	7.5	5	10	No	More	Yes	More	No	Same	No	Same	No	Same	Yes	Less
26	White: Any other White background	No		Single	Full-time	Working from home,Furloughed	No	No	No	No	No	Yes			Combined-oral contraceptive pill (COCP)	Hormonal	Hormonal		No	No		Yes, decreased	No	Yes				No periods	Yes			28	30		29		5	Yes	Same	Yes	Same	Yes	Same	Yes	Same	Yes	Same	Yes	More
32	White: English / Welsh / Scottish / Northern Irish / British	Yes	2	Married	Unemployed	Working the same amount	No	No	No	No	No	Yes			Contraceptive implant (eg. Nexplanon)	Hormonal	Hormonal		No	No		No change	Yes	No	Other, please specify	I am currently breast feeding. This is not exclusive breast feeding but I have not had a full period since the birth of my 2nd child in August 2019. I also have the contraceptive implant.	No	No	No		0			0				No	Same	No periods	No periods	No periods	No periods	No	More	No	Same	No	Same
38	White: English / Welsh / Scottish / Northern Irish / British	No		Cohabiting	Full-time	Working more	No	No	No	No	No	Yes			Combined-oral contraceptive pill (COCP)	Hormonal	Hormonal		No	No		Yes, decreased	No	Yes				Yes	Yes	24	24	24	24	24	24	4	4	No	Same	No	Same	No	Same	No	Same	Yes	Same	Yes	Less
29	White: English / Welsh / Scottish / Northern Irish / British	Yes	3 or more	Married	Full-time	Furloughed	No	No	No	No	No	Yes			Hormonal coil eg. Mirena/Kyleena/Jaydess/Levosert	Hormonal	Hormonal		No	No		Yes, decreased	Yes	Yes				Yes	No	28	28	14	28	28	21	5	7	No	More	No	More	No	More	No	More	No	More	Yes	Same
26	White: English / Welsh / Scottish / Northern Irish / British	No		Single	Full-time	Made redundant/lost my job	No	No	No	No	No	Yes			Combined-oral contraceptive pill (COCP)	Hormonal	Hormonal		Yes	No		Yes, decreased	Yes	Yes				Yes	No periods	30	40	100	100	35	100	5		No	Same	No	No periods	No	No periods	Yes	More	Yes	More	Yes	More
29	White: English / Welsh / Scottish / Northern Irish / British	No		Cohabiting	Full-time	Furloughed	No	No	No	No	No	No				Nil	Non-H			No		No change	No	Yes				Yes	Yes	29	37	26	37	33	31.5	5	5	No	Same	Yes	Same	Yes	Same	Yes	Same	Yes	Same	Yes	Same
28	White: English / Welsh / Scottish / Northern Irish / British	No		Single	Full-time,Self-Employed	Furloughed	No	No	No	No	No	Yes			Combined-oral contraceptive pill (COCP)	Hormonal	Hormonal		No	No		Yes, increased	Yes	Yes				Yes	Yes	25	28	27	28	26.5	27.5	3	4	No	Same	No	Less	Yes	Same	Yes	More	Yes	More	Yes
32	White: Any other White background	No		Single	Full-time	Working more,Working from home	No	No	No	No	No	Yes			Hormonal coil eg. Mirena/Kyleena/Jaydess/Levosert	Hormonal	Hormonal		No	No		Yes, decreased	Yes	Yes				Yes		24	29	24	33	26.5	28.5	3	3	No	Same	No	Same	No	Same	No	Same	Yes		Yes	Same
21	White: English / Welsh / Scottish / Northern Irish / British	No		Single	Full-time	Working the same amount	No	No	No	No	No	Yes			Contraceptive implant (eg. Nexplanon)	Hormonal	Hormonal		No	No		Yes, increased	Yes	Yes				No	No	15	30	15	24	22.5	19.5	4	6	Yes	More	No	More	No	Same	Yes	More	Yes	More	Yes	More
24	White: English / Welsh / Scottish / Northern Irish / British	No		Single	Full-time	Working less,Working from home	No	No	No	No	No	No				Nil	Non-H			No		Yes, decreased	Yes	Yes				Yes	No	30	35	35	55	32.5	45	4	4	No	Same	No	Same	No	More	No	Same	No	Same	Yes	Same
35	White: English / Welsh / Scottish / Northern Irish / British	Yes	1	Married	Part-time	Furloughed	No	No	No	No	No	Yes			Combined-oral contraceptive pill (COCP)	Hormonal	Hormonal		No	No		Yes, increased	No	Yes				Yes	Yes	31	33	32	35	32	33.5	6	5	No	Same	Yes	Less	Yes	Less	Yes	Less	No	Same	Yes	Less
26	White: English / Welsh / Scottish / Northern Irish / British	No		Single	Full-time	Working the same amount,Working from home	Yes, suspected due to symptoms but never tested	Yes	Suspected		Symptomatic	No				Nil	Non-H			No		No change	Yes	Yes				Yes	Yes	25	27	25	27	26	26	3	3	No	Same	Yes	Same	No	Same	Yes	More	Yes	More	Yes	More
32	White: English / Welsh / Scottish / Northern Irish / British	No		Cohabiting	Unemployed	Working the same amount	No	No	No	No	No	No				Nil	Non-H			No		No change	Yes	Yes				Yes	Yes	26	29	26	28	27.5	27	5	5	No	Same	No	Same	Yes	Same	Yes	More	Yes	More	Yes	More
24	White: English / Welsh / Scottish / Northern Irish / British	No		Single	Full-time	Working less	No	No	No	No	No	No				Nil	Non-H			No		No change	Yes	Yes				Yes	No	25	100	21	32	62.5	26.5	4	4	No	Same	No	Same	No	More	No	Same	No	Same	Yes	More
37	White: English / Welsh / Scottish / Northern Irish / British	No		Single	Full-time	Working from home	No	No	No	No	No	No				Nil	Non-H			No		No change	Yes	Yes				Yes		34	34	38	43	34	40.5	6	6	No	Same	No	Same	Yes	Same	No	More	No	Same	Yes	Same
22	White: English / Welsh / Scottish / Northern Irish / British	No		Cohabiting	Unemployed	Working the same amount	No	No	No	No	No	Yes			Progesterone-only pill (POP)	Hormonal	Hormonal		No	No		Yes, decreased	No	No	They stopped due to hormonal contraception		No	No periods	No periods	0				0				No	More	No periods	No periods	No periods	No periods	Yes	More	Yes	Same	No	Same
30	White: English / Welsh / Scottish / Northern Irish / British	No		Single	Full-time	Working from home	No	No	No	No	No	No				Nil	Non-H			No		Yes, decreased	Yes	Yes				Yes	Yes	28	28	24	26	28	25	6	4	No	Same	No	Less	No	Same	No	More	No	More	Yes
37	White: English / Welsh / Scottish / Northern Irish / British	Yes	1	Married	Part-time	Working less,Working from home	No	No	No	No	No	No				Nil	Non-H			No		Yes, increased	No	Yes				Yes	Yes	28	32	30	35	30	32.5	5	4	No	Same	Yes	Less	No	Same	Yes	More	Yes	More	Yes	More
22	Asian / Asian British: Indian	No		Cohabiting	Unemployed	Working from home	No	No	No	No	No	Yes			Non-hormonal/copper coil	Non-H	Non-H		No	No		Yes, decreased	Yes	Yes				Yes	Yes	21	21	23	28	21	25.5	5	3	Yes	Less	No	Less	Yes	More	Yes	More	No	More	Yes	Less
34	White: English / Welsh / Scottish / Northern Irish / British	Yes	1	Married	Part-time	Working from home	No	No	No	No	No	Yes			Hormonal coil eg. Mirena/Kyleena/Jaydess/Levosert	Hormonal	Hormonal		No	No		Yes, increased	Yes	No	They stopped due to hormonal contraception		Yes	No periods	Yes			14	28		21		2	No	Same	No periods	More	No periods	More	No	More	No	More	No	More
27	Asian / Asian British: Indian	No		Single	Full-time	Working from home	No	No	No	No	No	Yes			Hormonal coil eg. Mirena/Kyleena/Jaydess/Levosert	Hormonal	Hormonal		No	No		No change	Yes	Yes				Yes	Yes	28	34	28	34	31	31	4	8	Yes	Less	No	Same	No	More	Yes	Less	No	Same	No	More
27	White: English / Welsh / Scottish / Northern Irish / British	No		Cohabiting	Full-time	Working the same amount	Yes, had symptoms & confirmed on antibody blood test	Yes	Confirmed	Confirmed	Symptomatic	Yes			Combined-oral contraceptive pill (COCP)	Hormonal	Hormonal		No	No		Yes, decreased	No	No	They stopped due to hormonal contraception		Yes	No periods	No		0	0	31	0	15.5		14	No	More	No periods	More	No periods	More	No	More	No	Same	No	More
19	White: Any other White background	No		Single	Unemployed	Working from home	No	No	No	No	No	No				Nil	Non-H			No		Yes, decreased		No	Other medical condition		No	No periods	No periods	0	0	0	0	0	0			No	Same	No periods	No periods	No periods	No periods	No	Same	No	Same	No	Same
34	White: English / Welsh / Scottish / Northern Irish / British	No		Cohabiting	Full-time	Working less	No	No	No	No	No	No				Nil	Non-H			No		Yes, increased	Yes	No	I don’t know the reason		Yes	No	No	8		100	100	8	100		3	Yes	Same	No periods	Same	No periods	Same	Yes	Same	No	Same	No	Same
37	White: English / Welsh / Scottish / Northern Irish / British	Yes	1	Cohabiting	Part-time	Working from home	No	No	No	No	No	No				Nil	Non-H			Yes	Yes	Yes, increased	Yes	Yes				Yes	Yes	26	28	26	32	27	29	4	6	Yes	Less	Yes	Less	Yes	Less	Yes		Yes	Less	Yes	Less
27	White: English / Welsh / Scottish / Northern Irish / British	No		Cohabiting	Full-time	Working more	No	No	No	No	No	Yes			Combined-oral contraceptive pill (COCP)	Hormonal	Hormonal		No	No		Yes, decreased	No	Yes				Yes	Yes	28	28	28	28	28	28	3	3	No	Same	No	Same	Yes	Same	No	Same	No	Same	No	Same
29	White: English / Welsh / Scottish / Northern Irish / British	No		Cohabiting	Full-time	Furloughed	No	No	No	No	No	No				Nil	Non-H			No		No change	Yes	Yes				Yes	Yes	28	30	28	40	29	34	5	5	No	Same	Yes	Same	No	More	Yes	More	Yes	More	Yes	More
32	White: English / Welsh / Scottish / Northern Irish / British	Yes	1	Married	Full-time	Working less,Working from home	Yes, suspected due to symptoms but never tested	Yes	Suspected		Symptomatic	No				Nil	Non-H			No		No change	Yes	Yes				No	Yes	33	39	30	31	36	30.5	4	4	No	Same	No	Same	No	Same	No	More	Yes	More	Yes	More
27	White: English / Welsh / Scottish / Northern Irish / British	No		Married	Full-time	Working from home	No	No	No	No	No	Yes			Contraceptive implant (eg. Nexplanon)	Hormonal	Hormonal		No	No		No change	No	No	They stopped due to hormonal contraception		Yes	No periods	No	0	30		13	15	13		2	No	More	No periods	More	No periods	More	No	More	No	Same	No	Same
39	White: English / Welsh / Scottish / Northern Irish / British	Yes	1	Single	Part-time	Working the same amount	No	No	No	No	No	No				Nil	Non-H			No		No change	Yes	Yes				Yes	Yes	25	40	25	34	32.5	29.5	7	7	No	Same	No	Same	No	Same	No	Same	No	Same	No	Same
39	Mixed: White and Asian	No		Married	Full-time	Working more,Working from home	No	No	No	No	No	No				Nil	Non-H			Yes	Yes	No change	Yes	Yes				Yes	Yes	28	31	26	28	29.5	27	4	5	No	Same	Yes	Less	Yes	Same	Yes	More	Yes	More	Yes	Same
39	White: English / Welsh / Scottish / Northern Irish / British	No		Single	Full-time	Working more	Yes, suspected due to symptoms but never tested	Yes	Suspected		Symptomatic	No				Nil	Non-H			No		No change	No	Yes				Yes	Yes	27	35	26	38	31	32	3	3	Yes	Less	Yes	Less	Yes	Less	Yes	Same	Yes	More	Yes	More
29	White: English / Welsh / Scottish / Northern Irish / British	No		Single	Unemployed	Working more	No	No	No	No	No	No				Nil	Non-H			No		Yes, decreased	Yes	Yes				Yes	Yes	25	30	25	30	27.5	27.5	4	4	No	Same	No	Same	No	More	No	Same	Yes	More	Yes	Same
33	White: English / Welsh / Scottish / Northern Irish / British	Yes	2	Cohabiting	Part-time	Working the same amount	No	No	No	No	No	No				Nil	Non-H			No		No change	Yes	Yes				Yes	Yes	30	32	31	34	31	32.5	4	5	No	Same	Yes	Same	Yes	Same	Yes	Same	Yes	More	Yes	Same
27	White: English / Welsh / Scottish / Northern Irish / British	No		Single	Full-time	Furloughed	No	No	No	No	No	Yes			Combined-oral contraceptive pill (COCP)	Hormonal	Hormonal		No	No		No change	Yes	Yes				Yes	Yes	81	80	80	80	80.5	80	5	5	No	Same	No	Same	Yes	Same	Yes	Same	No	More	No	More
28	Asian / Asian British: Indian	No		Cohabiting	Full-time	Working from home	No	No	No	No	No	Yes			Condoms	Non-H	Non-H		No	No		Yes, decreased	Yes	Yes				Yes	No	28	30	30	32	29	31	5	7	No	More	Yes	More	Yes	More	Yes	More	No	More	Yes	More
27	White: English / Welsh / Scottish / Northern Irish / British	No		Cohabiting	Full-time	Working more	No	No	No	No	No	No				Nil	Non-H			No		No change	Yes	Yes				Yes	Yes	28	28	28	28	28	28	5	4	No	Same	No	Less	No	Same	No	Same	No	Same	Yes	More
27	White: English / Welsh / Scottish / Northern Irish / British	No		Cohabiting	Full-time	Working more,Working from home	Yes, suspected due to symptoms but never tested	Yes	Suspected		Symptomatic	Yes			Combined-oral contraceptive pill (COCP)	Hormonal	Hormonal		No	No		No change	No	Yes				Yes	No	29	30	32	31	29.5	31.5	4	2	No	More	Yes	Less	Yes	Same	No	More	No	Same	No	More
29	White: English / Welsh / Scottish / Northern Irish / British	No		Cohabiting	Full-time	Working more	No	No	No	No	No	No				Nil	Non-H			Yes	Yes	Yes, decreased	Yes	Yes				Yes	No	27	30	33	35	28.5	34	5	5	No	More	No	Same	Yes	Same	Yes	More	Yes	More	Yes	More
31	White: English / Welsh / Scottish / Northern Irish / British	No		Cohabiting	Self-Employed	Working the same amount	No	No	No	No	No	Yes			Combined-oral contraceptive pill (COCP)	Hormonal	Hormonal		No	No		No change	No	Yes				Yes	Yes	29	28	28	28	28.5	28	4	4	No	Same	No	Same	No	Same	No	More	Yes	More	Yes	Same
30	White: English / Welsh / Scottish / Northern Irish / British	No		Married	Full-time	Working less,Working from home	No	No	No	No	No	No				Nil	Non-H			Yes	Yes	Yes, increased	Yes	Yes				No	Yes	27	65	36	44	46	40	5	4	No	Same	Yes	Less	Yes	Less	Yes	Less	Yes	Less	Yes	Less
36	White: English / Welsh / Scottish / Northern Irish / British	No		Cohabiting	Part-time	Working the same amount	No	No	No	No	No	No				Nil	Non-H			No		No change	No	Yes				Yes	Yes	26	35	25	0	30.5	12.5	5	5	No	Same	Yes	Same	Yes	Same	Yes	More	Yes	More	Yes	More
29	White: Irish	No		Cohabiting	Full-time	Working the same amount,Working from home	No	No	No	No	No	No				Nil	Non-H			No		No change	Yes	Yes				No	No periods	34	42	32	100	38	66	5	5	No	Same	No	No periods	No	No periods	No	Same	No	Same	No	Same
37	White: English / Welsh / Scottish / Northern Irish / British	Yes	1	Married	Full-time	Furloughed	No	No	No	No	No	No				Nil	Non-H			Yes	No – other reason, please specify	Yes, decreased	No	Yes				Yes	Yes	28	32	27	34	30	30.5	5	5	No	More	No	More	No	More	Yes	Same	Yes	More	Yes	More
18	White: English / Welsh / Scottish / Northern Irish / British	No		Single	Part-time	Furloughed	No	No	No	No	No	Yes			Combined-oral contraceptive pill (COCP)	Hormonal	Hormonal		No	No		No change	Yes	Yes				Yes	No	21	21	63	63	21	63	2		Yes	Less	Yes	No periods	Yes		Yes	Same	Yes	More	Yes	More
26	White: English / Welsh / Scottish / Northern Irish / British	No		Cohabiting	Full-time	Furloughed	No	No	No	No	No	Yes			Condoms	Non-H	Non-H		No	No		Yes, increased	Yes	Yes				Yes	Yes	25	30	22	26	27.5	24	7	4	No	Same	Yes	Same	No	More	Yes	More	Yes	More	Yes	More
23	White: English / Welsh / Scottish / Northern Irish / British	No		Cohabiting	Full-time	Furloughed	No	No	No	No	No	Yes			Combined-oral contraceptive pill (COCP)	Hormonal	Hormonal		No	No		No change	No	Yes				No periods	No periods	0	0	0	0	0	0			Yes	Less	No periods	No periods	No periods	No periods	Yes	More	Yes	More	Yes	More
30	White: English / Welsh / Scottish / Northern Irish / British	Yes	2	Married	Unemployed	Working more	No	No	No	No	No	Yes			Non-hormonal/copper coil	Non-H	Non-H		No	No		Yes, increased	Yes	Yes				Yes	Yes	27	27	26	27	27	26.5	5	5	No	Same	No	More	Yes	Same	No	More	No	More	Yes	More
30	White: English / Welsh / Scottish / Northern Irish / British	Yes	1	Married	Part-time	Working more	No	No	No	No	No	No				Nil	Non-H			No		Yes, decreased	Yes	Yes				Yes	Yes	26	28	26	29	27	27.5	5	7	No	Same	No	Same	No	Same	No	More	No	More	No	Same
19	White: English / Welsh / Scottish / Northern Irish / British	No		Single	Unemployed	Working the same amount	No	No	No	No	No	Yes			Non-hormonal/copper coil	Non-H	Non-H		No	No		No change	Yes	Yes				Yes	Yes	25	31	25	31	28	28	5	5	Yes	Same	No	Same	Yes	Same	No	Same	No	Same	Yes	Same
33	Asian / Asian British: Indian	Yes	1	Married	Part-time	Working more,Working from home	No	No	No	No	No	Yes			Contraceptive implant (eg. Nexplanon)	Hormonal	Hormonal		No	No		Yes, decreased	Yes	No	They stopped due to hormonal contraception		Yes	No periods	No			10	30		20		3	No	More	No	More	No periods	Less	Yes	Same	Yes	Less	Yes	Same
34	White: English / Welsh / Scottish / Northern Irish / British	Yes	1	Married	Part-time	Working the same amount,Working from home	No	No	No	No	No	Yes			Progesterone-only pill (POP)	Hormonal	Hormonal		No	No		Yes, decreased		No	They stopped due to hormonal contraception		No											Yes	Same	No	No periods	No	No periods	No	More	No	Same	No	More
28	White: Any other White background	No		Cohabiting	Full-time	Working from home	No	No	No	No	No	Yes			Hormonal coil eg. Mirena/Kyleena/Jaydess/Levosert	Hormonal	Hormonal		No	No		Yes, decreased		No	They stopped due to hormonal contraception		No	No periods	No periods									No	More	No periods	Same	No periods	Same	No	Same	No	Same	No	Same
28	White: English / Welsh / Scottish / Northern Irish / British	No		Cohabiting	Full-time	Working the same amount,Working from home	No	No	No	No	No	Yes			Combined-oral contraceptive pill (COCP)	Hormonal	Hormonal		No	No		Yes, increased	Yes	Yes				Yes	Yes	28	28	27	29	28	28	5	5	No	Same	No	Same	No	More	No	Same	Yes	Same	Yes	Less
31	White: English / Welsh / Scottish / Northern Irish / British	No		Cohabiting	Self-Employed	Furloughed	Yes, had symptoms & confirmed on swab	Yes	Confirmed	Confirmed	Symptomatic	Yes			Condoms,Hormonal coil eg. Mirena/Kyleena/Jaydess/Levosert	Hormonal	Hormonal		No	No		No change	No	Yes				Yes	No	25	35	16	27	30	21.5	6	4	No	More	No	Same	Yes	Same	No	More	Yes	Same	No	More
27	White: English / Welsh / Scottish / Northern Irish / British	No		Cohabiting	Full-time	Furloughed	Yes, suspected due to symptoms but never tested	Yes	Suspected		Symptomatic	No				Nil	Non-H			No		Yes, increased	Yes	Yes				Yes	Yes	31	60	25	30	45.5	27.5	7	5	No	Same	Yes	Less	Yes	Less	Yes	Same	Yes	More	Yes	More
30	White: English / Welsh / Scottish / Northern Irish / British	No		Single	Full-time	Working the same amount,Working from home	No	No	No	No	No	No				Nil	Non-H			No		Yes, increased	Yes	Yes				No	No	34	66	42	58	50	50	5	3	Yes	Less	No	Same	Yes	More	Yes	Same	Yes	Same	Yes	More
32	Asian / Asian British: Indian	No		Cohabiting	Unemployed	Quit my job	No	No	No	No	No	No				Nil	Non-H			No		Yes, increased	Yes	Yes				Yes	No	30	30	30	44	30	37	5	6	Yes	More	Yes	Same	Yes	Same	Yes	More	Yes	More	Yes	More
26	White: English / Welsh / Scottish / Northern Irish / British	No		Single	Full-time	Working more,Working from home	Yes, suspected due to symptoms but never tested	Yes	Suspected		Symptomatic	No				Nil	Non-H			No		Yes, increased	Yes	Yes				Yes	Yes	25	24	21	21	24.5	21	5	5	No	Same	Yes	Less	Yes	Less	No	Same	No	Same	No	More
30	White: English / Welsh / Scottish / Northern Irish / British	No		Cohabiting	Full-time	Working the same amount,Working from home	No	No	No	No	No	Yes			Non-hormonal/copper coil	Non-H	Non-H		No	No		Yes, increased	Yes	Yes				Yes	Yes	24	36	23	32	30	27.5	6	6	Yes	More	No	Same	Yes	Same	No	Same	Yes	More	Yes	Same
27	White: English / Welsh / Scottish / Northern Irish / British	No		Cohabiting	Full-time	Working the same amount,Working from home	No	No	No	No	No	No				Nil	Non-H			No		No change	Yes	Yes				Yes	Yes	28	31	28	29	29.5	28.5	6	7	No	Same	Yes	Less	No	Same	Yes	Less	Yes	Less	Yes	Less
32	White: English / Welsh / Scottish / Northern Irish / British	No		Married	Full-time	Working more	No	No	No	No	No	No				Nil	Non-H			Yes	No due to lack of access to fertility treatment	No change	Yes	Yes				No	Yes	20	33	27	28	26.5	27.5	5	3	Yes	Less	Yes	Less	Yes	Less	Yes	Less	No	Same	No	Same
28	White: English / Welsh / Scottish / Northern Irish / British	No		Married	Full-time	Working from home	No	No	No	No	No	No				Nil	Non-H			No		No change	Yes	Yes				Yes	Yes	28	35	29	30	31.5	29.5	6	6	Yes	Less	No	Same	No	Same	Yes	Same	Yes	Less	Yes	Less
31	White: English / Welsh / Scottish / Northern Irish / British	No		Cohabiting	Full-time	Furloughed	No	No	No	No	No	No				Nil	Non-H			No		No change	Yes	No	They stopped due to hormonal contraception		Yes	No periods	Yes			20	30		25		3	No	Same	No periods	More	No periods	More	No	More	Yes	Less	Yes	Less
39	White: English / Welsh / Scottish / Northern Irish / British	Yes	2	Married	Full-time	Working more,Working from home	Yes, suspected due to symptoms but never tested	Yes	Suspected		Symptomatic	Yes			Condoms	Non-H	Non-H		No	No		No change	Yes	Yes				No	No	36	40	36	40	38	38	5	4	No	Same	Yes	Less	Yes	Same	No	Same	No	Same	No	Same
29	White: English / Welsh / Scottish / Northern Irish / British	No		Married	Full-time	Working the same amount	No	No	No	No	No	No				Nil	Non-H			Yes	Yes	Yes, increased	Yes	Yes				Yes	Yes	27	31	27	33	29	30	4	2	No	Same	No	Same	Yes	Less	No	Same	No	Same	Yes	Same
28	White: Any other White background	No		Single	Full-time	Working from home	No	No	No	No	No	No				Nil	Non-H			No		No change	Yes	Yes				Yes	No	31	35	36	42	33	39	5	5	No	Same	Yes	Same	Yes	Less	No	Same	Yes	Same	Yes	Same
23	Black: Caribbean	No		Single	Full-time	Working the same amount	No	No	No	No	No	No				Nil	Non-H			No		No change	Yes	Yes				Yes	No	28	28	32	40	28	36	4	3	No	Same	Yes	Less	Yes	Less	No	Same	Yes	Same	Yes	Less
31	White: English / Welsh / Scottish / Northern Irish / British	No		Single	Full-time	Working the same amount	No	No	No	No	No	Yes			Combined-oral contraceptive pill (COCP),Condoms	Hormonal	Hormonal		No	No		Yes, decreased		Yes				Yes	Yes	27	28	28	28	27.5	28	7	7	No	Same	No	Same	No	Same	No	More	No	Same	No	Same
24	Mixed: White and Black Caribbean	No		Single	Full-time	Working the same amount	No	No	No	No	No	Yes			Contraceptive implant (eg. Nexplanon)	Hormonal	Hormonal		No	No		Yes, decreased	No	No	Other, please specify	I have PCOS and they stopped completely with hormonal contraception	No	No periods	No periods									No		No periods	No periods	No periods	No periods	No	More	No	Same	No	More
22	White: English / Welsh / Scottish / Northern Irish / British	No		Single	Part-time	Furloughed	No	No	No	No	No	Yes			Combined-oral contraceptive pill (COCP)	Hormonal	Hormonal		No	No		No change	No	Yes				Yes	Yes	28	28	28	28	28	28	5	5	No	Same	No	Same	Yes	Same	No	Same	No	Same	Yes	Same
27	White: English / Welsh / Scottish / Northern Irish / British	No		Cohabiting	Full-time	Working the same amount,Working from home	No	No	No	No	No	Yes			Non-hormonal/copper coil,Progesterone-only pill (POP)	Hormonal	Hormonal		No	No		No change	Yes	Yes				Yes	No		0			0		10	8	No	More	Yes	Less	Yes	Same	No	More	Yes	Same	Yes	Same
34	White: English / Welsh / Scottish / Northern Irish / British	No		Married	Full-time	Working more,Working from home	No	No	No	No	No	Yes			Condoms	Non-H	Non-H		No	No		Yes, decreased	Yes	Yes				Yes	Yes	24	33	26	27	28.5	26.5	10	10	No	More	Yes	Same	Yes	More	Yes	More	Yes	More	Yes	Same
28	Asian / Asian British: Indian	No		Single	Self-Employed	Working more	No	No	No	No	No	No				Nil	Non-H			No		Yes, decreased	No	Yes				Yes	Yes	28	31	26	34	29.5	30	5	6	No	Same	No	More	No	More	Yes	Same	Yes	More	No	Same
28	White: English / Welsh / Scottish / Northern Irish / British	No		Single	Full-time	Working the same amount	No	No	No	No	No	Yes			Contraceptive implant (eg. Nexplanon)	Hormonal	Hormonal		No	No		No change	No	No	They stopped due to hormonal contraception		Yes	No	No	0			0	0	0		22	No	More	No periods	Less	No periods	More	No	More	Yes	Same	Yes	Same
32	White: English / Welsh / Scottish / Northern Irish / British	No		Cohabiting	Full-time	Furloughed	No	No	No	No	No	No				Nil	Non-H			No		Yes, decreased	Yes	Yes				Yes	Yes	25	30	26	28	27.5	27	5	4	No	Same	No	Same	No	Same	Yes	More	Yes	More	No	Same
28	White: English / Welsh / Scottish / Northern Irish / British	No		Single	Full-time	Furloughed	No	No	No	No	No	No				Nil	Non-H			No		Yes, increased	Yes	Yes				No	Yes	25	40	28	32	32.5	30	3	3	No	Same	No	Same	No	Same	Yes	Same	Yes	Same	Yes	Same
20	White: English / Welsh / Scottish / Northern Irish / British	No		Single	Unemployed	Working the same amount,Working from home	No	No	No	No	No	No				Nil	Non-H			No		Yes, increased	Yes	Yes				Yes	Yes	26	31	29	31	28.5	30	6	5	No	Same	Yes	Same	No	Same	No	Same	No	Same	No	Same
36	White: English / Welsh / Scottish / Northern Irish / British	Yes	2	Married	Full-time	Working the same amount	No	No	No	No	No	No				Nil	Non-H			No		Yes, decreased	Yes	Yes				Yes	Yes	35	40	35	41	37.5	38	5	5	No	Same	Yes	Less	No	Same	No	More	No	More	Yes	Same
22	White: English / Welsh / Scottish / Northern Irish / British	No		Cohabiting	Part-time	Furloughed	No	No	No	No	No	Yes			Combined-oral contraceptive pill (COCP)	Hormonal	Hormonal		No	No		Yes, increased	No	Yes				Yes	Yes	21	21	21	21	21	21	5	4	No	Same	No	Less	No	Same	Yes	Less	No	Same	No	Same
37	White: English / Welsh / Scottish / Northern Irish / British	Yes	2	Married	Unemployed	Working more	No	No	No	No	No	No				Nil	Non-H			Yes	Yes	Yes, decreased	Yes	Yes				Yes	Yes	25	28	22	22	26.5	22	5	5	No	Same	Yes	Less	No	Same	No	Same	Yes	More	No	More
29	White: English / Welsh / Scottish / Northern Irish / British	No		Cohabiting	Full-time	Working more,Working from home	No	No	No	No	No	Yes			Combined-oral contraceptive pill (COCP)	Hormonal	Hormonal		No	No		Yes, increased	Yes	Yes				Yes	Yes	28	28	28	28	28	28	6	8	No	More	No	More	Yes	More	No	More	No	More	Yes	More
29	Mixed: Any other Mixed / Multiple ethnic background	No		Cohabiting	Full-time	Working more	No	No	No	No	No	Yes			Condoms	Non-H	Non-H		No	No		Yes, decreased	Yes	Yes				Yes	Yes	27	35	29	32	31	30.5	3	2	No	Same	No	Same	Yes	More	No	Same	Yes	Same	Yes	Same
27	White: English / Welsh / Scottish / Northern Irish / British	No		Single	Self-Employed	Working from home	No	No	No	No	No	No				Nil	Non-H			No		Yes, decreased	Yes	Yes				Yes	No	26	30	40	42	28	41	4	6	No	Same	No	More	No	No periods	Yes	More	Yes	More	Yes	More
37	White: English / Welsh / Scottish / Northern Irish / British	Yes	2	Married	Part-time	Working from home	Yes, suspected due to symptoms but never tested	Yes	Suspected		Symptomatic	No				Nil	Non-H			No		Yes, decreased	Yes	Yes				Yes	No	19	28	20	40	23.5	30	5	20	No	Same	Yes	Same	Yes	Same	Yes	More	Yes	More	Yes	More
27	White: English / Welsh / Scottish / Northern Irish / British	No		Cohabiting	Full-time	Working more,Working from home	No	No	No	No	No	Yes			Condoms	Non-H	Non-H		No	No		No change	Yes	Yes				Yes	Yes	28	30	30	34	29	32	5	5	No	Same	Yes	Less	Yes	Less	No	More	Yes	More	Yes	Same
23	White: English / Welsh / Scottish / Northern Irish / British	No		Cohabiting	Full-time	Working the same amount,Working from home	No	No	No	No	No	No				Nil	Non-H			No		Yes, decreased	Yes	Yes				Yes	Yes	27	29	26	26	28	26	6	6	No	Same	Yes	More	Yes	More	Yes	More	No	More	No	More
29	White: Irish	No		Single	Unemployed	Working the same amount	No	No	No	No	No	No				Nil	Non-H			No		Yes, increased	Yes	Yes				Yes	No	27	30	30	33	28.5	31.5	4	4	No	Same	Yes	Same	Yes	More	No	More	No	More	No	More
33	White: English / Welsh / Scottish / Northern Irish / British	No		Single	Full-time	Working more	No	No	No	No	No	No				Nil	Non-H			No		Yes, increased	No	Yes				Yes	No	28	34	34	48	31	41	4	4	No	Same	No	Same	No	Same	No	Same	No	Same	No	Same
37	White: English / Welsh / Scottish / Northern Irish / British	No		Married	Full-time	Working from home	No	No	No	No	No	No				Nil	Non-H			No		Yes, increased	Yes	Yes				No	Yes	28	40	28	29	34	28.5	4	3	Yes	Same	No	Same	Yes	Same	No	Same	Yes	More	Yes	More
34	Asian / Asian British: Chinese	No		Married	Full-time	Working the same amount	No	No	No	No	No	No				Nil	Non-H			Yes	Yes	No change	Yes	Yes				No	No	37	50	34	42	43.5	38	6	4	No	Same	Yes		Yes	Less	Yes	More	Yes	Same	Yes	Less
25	White: English / Welsh / Scottish / Northern Irish / British	No		Cohabiting	Full-time	Working more	No	No	No	No	No	No				Nil	Non-H			No		Yes, decreased	Yes	Yes				No	No	31	37	43	56	34	49.5	4	7	No	Same	No	More	No	More	No	More	No	More	No	More
23	White: English / Welsh / Scottish / Northern Irish / British	No		Single	Full-time	Furloughed	No	No	No	No	No	No				Nil	Non-H			No		Yes, increased	Yes	No	Other medical condition		Yes	Yes	No	14	50	7	14	32	10.5	7	14	No	More	No	Same	Yes	More	Yes	More	Yes	More	Yes	More
31	White: English / Welsh / Scottish / Northern Irish / British	Yes	1	Cohabiting	Full-time	Furloughed	No	No	No	No	No	No				Nil	Non-H			No		No change	No	Yes				Yes	Yes	27	27	27	27	27	27	3	3	No	Same	No	Same	Yes	Same	No	Same	Yes	More	Yes	Same
32	White: English / Welsh / Scottish / Northern Irish / British	No		Cohabiting	Full-time	Working the same amount,Working from home	Yes, suspected due to symptoms but never tested	Yes	Suspected		Symptomatic	Yes			Condoms	Non-H	Non-H		No	No		Yes, decreased	Yes	Yes				Yes	Yes	28	30	32	35	29	33.5	3	1	No	Same	No	Same	Yes	More	No	More	Yes	Same	Yes	Same
20	Asian / Asian British: Indian	No		Single	Unemployed	Working the same amount	No	No	No	No	No	Yes			Combined-oral contraceptive pill (COCP),Contraceptive implant (eg. Nexplanon)	Hormonal	Hormonal		No	No		Yes, decreased	Yes	Yes				No	No periods	33	44	0	29	38.5	14.5	7		No	More	Yes	Less	Yes	Same	No	More	Yes	Same	Yes	More
31	White: English / Welsh / Scottish / Northern Irish / British	No		Single	Full-time	Working more	No	No	No	No	No	Yes			Progesterone-only pill (POP)	Hormonal	Hormonal		Yes	No		Yes, increased		No	They stopped due to hormonal contraception		No	No periods	No periods									No	Same	No periods	No periods	No periods	No periods	Yes	Same	Yes	Same	Yes	Same
38	White: English / Welsh / Scottish / Northern Irish / British	Yes	3 or more	Cohabiting	Part-time	Furloughed	No	No	No	No	No	Yes			Condoms	Non-H	Non-H		No	No		No change	Yes	Yes				Yes	Yes	26	29	26	28	27.5	27	5	4	No	Same	No	Same	No	Same	No	Same	No	Same	No	Same
30	White: English / Welsh / Scottish / Northern Irish / British	No		Single	Full-time	Working more	No	No	No	No	No	Yes			Hormonal coil eg. Mirena/Kyleena/Jaydess/Levosert	Hormonal	Hormonal		No	No		Yes, decreased	No	No	They stopped due to hormonal contraception		No	No periods	No periods									No	More	No periods	No periods	No periods	No periods	No	Same	No	Same	No	Same
31	Asian / Asian British: Pakistani	No		Cohabiting	Full-time	Working the same amount,Working from home	Yes, suspected due to symptoms but never tested	Yes	Suspected		Symptomatic	Yes			Contraceptive implant (eg. Nexplanon)	Hormonal	Hormonal		No	No		No change		No	They stopped due to hormonal contraception		Yes	No periods	No	0	0	3	6	0	4.5		5	No	Same	No periods		No periods	More	Yes	Same	Yes	Same	Yes	Same
36	White: English / Welsh / Scottish / Northern Irish / British	Yes	3 or more	Married	Unemployed		Yes, suspected due to symptoms but never tested	Yes	Suspected		Symptomatic	No				Nil	Non-H			No		No change	Yes	Yes				Yes	No	30	34	14	14	32	14	8	8	Yes	More	Yes	More	No	More	Yes	Same	Yes	Same	Yes	Same
32	White: English / Welsh / Scottish / Northern Irish / British	No		Single	Full-time	Working from home	Yes, suspected due to symptoms but never tested	Yes	Suspected		Symptomatic	Yes			Progesterone-only pill (POP)	Hormonal	Hormonal		No	No		Yes, decreased	No	No	They stopped due to hormonal contraception		Yes	No periods	No			100	100		100		2	No	More	No	Less	No periods	More	No	Same	No	Same	No	More
31	White: Any other White background	No		Married	Full-time	Working from home	No	No	No	No	No	Yes			Combined-oral contraceptive pill (COCP)	Hormonal	Hormonal		No	No		No change	Yes	Yes				Yes	Yes	4	5	4	5	4.5	4.5	4	4	No	Same	No	Same	No	Same	No	Same	No	Same	No	Same
29	White: English / Welsh / Scottish / Northern Irish / British	No		Single	Full-time	Working the same amount	No	No	No	No	No	Yes			Condoms	Non-H	Non-H		Yes	No		No change	Yes	Yes				No	Yes	30	62	33	37	46	35	5	7	No	Same	No	More	No	More	Yes	Same	No		Yes	More
32	White: English / Welsh / Scottish / Northern Irish / British	Yes	3 or more	Cohabiting	Full-time	Working more	No	No	No	No	No	No				Nil	Non-H			No		No change	Yes	Yes				Yes	Yes	27	30	29	34	28.5	31.5	4	7	No	Same	No	More	Yes	Same	No	More	No	More	No	More
31	White: English / Welsh / Scottish / Northern Irish / British	Yes	1	Cohabiting	Part-time	Furloughed	No	No	No	No	No	No				Nil	Non-H			No		Yes, decreased	Yes	Yes				Yes	No	28	32	26	31	30	28.5	5	5	No	More	Yes	Same	No	More	No	Same	No	More	Yes	More
27	White: English / Welsh / Scottish / Northern Irish / British	No		Cohabiting	Full-time	Working from home	No	No	No	No	No	Yes			Combined-oral contraceptive pill (COCP),Withdrawal method	Hormonal	Hormonal		Yes	No		Yes, decreased	Yes	Yes				Yes	Yes	28	40	30	35	34	32.5	4	4	No	More	Yes	Less	No	Same	Yes	More	No	More	Yes	More
28	White: Irish	No		Cohabiting	Full-time	Working more	Yes, no symptoms & confirmed on antibody blood test	Yes	Confirmed	Confirmed	Asymptomatic	Yes			Hormonal coil eg. Mirena/Kyleena/Jaydess/Levosert	Hormonal	Hormonal		No	No		Yes, decreased	No	No	They stopped due to hormonal contraception		No	No periods	No periods			0	0		0			Yes	Same	No periods	No periods	No periods	No periods	No	Same	No	Same	No	Same
24	White: Irish	No		Cohabiting	Full-time	Working more,Working from home	No	No	No	No	No	No				Nil	Non-H			No		Yes, decreased	Yes	Yes				Yes	No	31	35	25	35	33	30	7	9	No	Same	Yes	More	No	More	No	More	No	More	Yes	More
29	White: English / Welsh / Scottish / Northern Irish / British	No		Married	Full-time	Working from home	No	No	No	No	No	No				Nil	Non-H			No		Yes, decreased	Yes	Yes				Yes	Yes	27	29	29	31	28	30	4	6	No	Same	Yes	Less	Yes	Less	No	Same	Yes	More	Yes	More
35	White: Any other White background	No		Single	Full-time	Working more	No	No	No	No	No	Yes			Hormonal coil eg. Mirena/Kyleena/Jaydess/Levosert	Hormonal	Hormonal		No	No		Yes, decreased	No	Yes				Yes	Yes	30	30	30	30	30	30	7	7	No	Same	No	Less	No	More	Yes	More	Yes		Yes	More
44	White: English / Welsh / Scottish / Northern Irish / British	Yes	1	Divorced	Full-time	Working less	Yes, had symptoms & confirmed on antibody blood test	Yes	Confirmed	Confirmed	Symptomatic	Yes			Non-hormonal/copper coil	Non-H	Non-H		No	No		No change	Yes	Yes				Yes	No	34	36	60	61	35	60.5	5	5	No	More	Yes	Same	Yes	Same	Yes	More	Yes	More	Yes	Same
32	White: English / Welsh / Scottish / Northern Irish / British	No		Cohabiting	Full-time	Working more	No	No	No	No	No	Yes			Non-hormonal/copper coil	Non-H	Non-H		No	No		No change	Yes	Yes				Yes	Yes	32	32	32	32	32	32	5	5	No	Same	Yes	Same	Yes	Same	No	More	Yes	Same	Yes	Same
21	White: English / Welsh / Scottish / Northern Irish / British	No		Single	Part-time	Furloughed	No	No	No	No	No	Yes			Combined-oral contraceptive pill (COCP)	Hormonal	Hormonal		No	No		Yes, increased	Yes	Yes				Yes	Yes	12	80	24	28	46	26	7	4	No	Same	Yes	Less	Yes	Less	Yes	Same	Yes	More	Yes	More
27	White: Irish	No		Cohabiting	Full-time	Working the same amount	Yes, had symptoms & confirmed on antibody blood test	Yes	Confirmed	Confirmed	Symptomatic	Yes			Hormonal coil eg. Mirena/Kyleena/Jaydess/Levosert	Hormonal	Hormonal		No	No		No change	Yes	Yes				Yes	No	27	30	75	77	28.5	76	7	5	Yes	Less	No	Same	Yes	Same	Yes	Same	Yes	Same	Yes	Same
29	White: English / Welsh / Scottish / Northern Irish / British	No		Cohabiting	Full-time	Working more	No	No	No	No	No	No				Nil	Non-H			Yes	Yes	No change	Yes	Yes				Yes	No	21	24	21	29	22.5	25	7	7	No	Same	Yes	Same	Yes	More	No	Same	No	Same	Yes	Same
25	White: English / Welsh / Scottish / Northern Irish / British	No		Single	Full-time	Working more	No	No	No	No	No	Yes			Combined-oral contraceptive pill (COCP)	Hormonal	Hormonal		No	No		No change	No	No	They stopped due to hormonal contraception		No	Yes	Yes	0	0	0	0	0	0			No	Same	No	No periods	No periods	No periods	Yes	More	No	Same	No	More
34	White: Any other White background	Yes	2	Married	Full-time	Working less	No	No	No	No	No	No				Nil	Non-H			No		Yes, increased	No	Yes				No	No	31	35	32	38	33	35	6	5	Yes	Less	No	Same	Yes	Less	Yes	Less	Yes	Less	Yes	Same
26	Asian / Asian British: Pakistani	No		Single	Full-time	Working less	No	No	No	No	No	No				Nil	Non-H			No		No change	Yes	Yes				Yes	Yes	25	31	27	30	28	28.5	7	6	No	Same	No	Same	No	Same	No	Same	No	Same	Yes	Same
33	White: English / Welsh / Scottish / Northern Irish / British	Yes	1	Cohabiting	Part-time	Working from home	No	No	No	No	No	No				Nil	Non-H			No		Yes, increased	Yes	Yes				Yes	Yes	26	31	28	30	28.5	29	6	6	No	Same	Yes	More	Yes	More	Yes	More	Yes	More	Yes	More
32	White: English / Welsh / Scottish / Northern Irish / British	Yes	2	Married	Part-time	Furloughed	Yes, suspected due to symptoms but never tested	Yes	Suspected		Symptomatic	No				Nil	Non-H			No		Yes, increased	Yes	Yes				Yes	Yes	30	36	26	35	33	30.5	7	7	No	Same	Yes	Same	No	More	Yes	More	No	Same	Yes	More
35	White: Any other White background	No		Single	Full-time	Working more	Yes, suspected due to symptoms but never tested	Yes	Suspected		Symptomatic	No				Nil	Non-H			No		Yes, decreased	Yes	Yes				No	No	10	40	17	32	25	24.5	8	8	Yes	Same	Yes	More	Yes	More	Yes	More	Yes	More	Yes	Less
27	Asian / Asian British: Indian	No		Single	Full-time	Working from home	No	No	No	No	No	Yes			Contraceptive implant (eg. Nexplanon)	Hormonal	Hormonal		No	No		Yes, increased	No	Yes				Yes	No	16	30	40	100	23	70	5	10	Yes	More	No	Same	No	More	Yes	More	No	More	Yes	More
27	White: English / Welsh / Scottish / Northern Irish / British	No		Married	Full-time	Working the same amount	No	No	No	No	No	No				Nil	Non-H			Yes	Yes	No change	Yes	Yes				Yes	Yes	24	28	24	28	26	26	4	4	No	Same	No	Same	Yes	More	No	Same	Yes	Same	Yes	Same
35	White: Any other White background	No		Cohabiting	Full-time	Working more	No	No	No	No	No	Yes			Combined-oral contraceptive pill (COCP)	Hormonal	Hormonal		No	No		Yes, decreased	Yes	Yes				Yes	Yes	22	22	22	22	22	22	7	6	Yes	Less	Yes	Less	Yes	Less	Yes	More	Yes	More	Yes	More
38	White: English / Welsh / Scottish / Northern Irish / British	Yes	2	Married	Part-time	Working less	No	No	No	No	No	Yes			Condoms	Non-H	Non-H		No	No		No change	Yes	Yes				Yes	No	28	28	28	29	28	28.5	4	3	No	Same	No	Same	No	Same	Yes	More	Yes	More	Yes	More
38	White: Any other White background	No		Cohabiting	Full-time	Working the same amount	Yes, suspected due to symptoms but never tested	Yes	Suspected		Symptomatic	No				Nil	Non-H			No		Yes, decreased	Yes	Yes				Yes	Yes	24	28	24	28	26	26	5	5	No	Same	No	Same	Yes	Same	Yes	Same	Yes	Same	Yes	Same
45	Mixed: White and Black Caribbean	Yes	2	Separated	Full-time	Working from home	No	No	No	No	No	No				Nil	Non-H			No		Yes, increased	Yes	Yes				Yes	No	22	26	26	31	24	28.5	5	4	Yes	Less	Yes	Less	No	More	No	More	No	More	No	More
25	White: English / Welsh / Scottish / Northern Irish / British	No		Single	Full-time	Furloughed	No	No	No	No	No	Yes			Contraceptive implant (eg. Nexplanon)	Hormonal	Hormonal		No	No		Yes, increased	Yes	Yes				No	Yes	12	49	29	32	30.5	30.5	4	4	Yes	Less	No	Same	No	Same	Yes	More	No	More	Yes	More
42	White: English / Welsh / Scottish / Northern Irish / British	Yes	1	Single	Full-time	Working more	No	No	No	No	No	Yes			Condoms	Non-H	Non-H		Yes	No		No change	Yes	Yes				Yes	Yes	20	30	17	28	25	22.5	5	7	No	More	Yes	More	Yes	More	Yes	More	No	More	No	More
25	White: English / Welsh / Scottish / Northern Irish / British	No		Single	Full-time	Furloughed	No	No	No	No	No	Yes			Progesterone-only pill (POP)	Hormonal	Hormonal		No	No		No change		No	They stopped due to hormonal contraception		No	No periods	No periods	0	0	0	0	0	0			No	Same	No periods	No periods	No periods	No periods	No	Same	No	Same	No	Same
25	Asian / Asian British: Chinese	No		Single	Full-time	Working the same amount	No	No	No	No	No	Yes			Combined-oral contraceptive pill (COCP)	Hormonal	Hormonal		No	No		No change	No	Yes				Yes	Yes	28	32	28	32	30	30	4	4	No	Same	No	Same	No	Same	No	Same	No	Same	Yes	Same
26	White: English / Welsh / Scottish / Northern Irish / British	No		Cohabiting	Full-time	Working the same amount,Working from home	No	No	No	No	No	Yes			Progesterone-only pill (POP)	Hormonal	Hormonal		No	No		Yes, decreased	No	Yes				No	No	14	42	70	70	28	70	6	4	No	Same	No	Same	No	Same	No	Same	No	Same	Yes	Same
35	White: English / Welsh / Scottish / Northern Irish / British	Yes	1	Married	Full-time	Furloughed	No	No	No	No	No	Yes			Condoms,Withdrawal method	Non-H	Non-H		No	No		Yes, increased	Yes	Yes				Yes	Yes	28	28	26	26	28	26	5	4	No	Same	Yes	More	Yes	Same	No	More	Yes	More	Yes	Same
20	White: English / Welsh / Scottish / Northern Irish / British	No		Single	Unemployed	Working less	No	No	No	No	No	Yes			Combined-oral contraceptive pill (COCP)	Hormonal	Hormonal		No	No		Yes, increased	Yes	Yes				Yes	Yes	28	28	28	28	28	28	3	4	No	Same	No	Same	Yes	Same	Yes	More	Yes	Same	Yes	More
38	White: English / Welsh / Scottish / Northern Irish / British	Yes	1	Married	Part-time	Working the same amount,Working from home	No	No	No	No	No	No				Nil	Non-H			Yes	Yes	No change	Yes	Yes				Yes	No	24	29	23	31	26.5	27	7	7	No	More	Yes	Same	Yes	Same	Yes	More	Yes	More	No	More
20	White: English / Welsh / Scottish / Northern Irish / British	No		Cohabiting	Part-time	Working more	No	No	No	No	No	Yes			Progesterone-only pill (POP)	Hormonal	Hormonal		No	No		Yes, increased	Yes	No	I have PCOS		Yes	No periods	No	0		14	28	0	21		8	No	More	No periods	More	Yes	More	Yes	Same	Yes	Same	Yes	More
27	White: English / Welsh / Scottish / Northern Irish / British	No		Single	Part-time	Working less	No	No	No	No	No	No				Nil	Non-H			No		No change	Yes	Yes				Yes	Yes	30	40	28	36	35	32	4	4	No	Same	No	Same	Yes	Same	No	Same	Yes	Same	Yes	Same
30	White: English / Welsh / Scottish / Northern Irish / British	No		Cohabiting	Full-time	Working more	No	No	No	No	No	Yes			Condoms	Non-H	Non-H		No	No		Yes, decreased	No	Yes				Yes	Yes	30	35	20	35	32.5	27.5	7	3	No	Same	Yes	Less	Yes	More	Yes	More	No	More	Yes	More
23	White: English / Welsh / Scottish / Northern Irish / British	No		Single	Full-time	Working the same amount,Working from home	No	No	No	No	No	Yes			Combined-oral contraceptive pill (COCP)	Hormonal	Hormonal		No	No		Yes, increased		Yes				Yes	Yes	21	55	28	55	38	41.5	6	6	No	Same	No	Same	No	Same	No	Same	No	Same	No	Same
19	White: English / Welsh / Scottish / Northern Irish / British	No		Cohabiting	Full-time	Working more,Working from home	No	No	No	No	No	No				Nil	Non-H			No		Yes, decreased	Yes	Yes				Yes	Yes	36	34	29	30	35	29.5	4	6	No	Same	Yes	More	No	Same	Yes	More	Yes	Same	Yes	More
25	White: English / Welsh / Scottish / Northern Irish / British	No		Single	Full-time	Working less	Yes, suspected due to symptoms but never tested	Yes	Suspected		Symptomatic	Yes			Hormonal coil eg. Mirena/Kyleena/Jaydess/Levosert	Hormonal	Hormonal		No	No		No change	Yes	Yes				No	No	25	32	10	27	28.5	18.5	6	10	No	More	No	Less	Yes	More	No	Same	Yes	More	Yes	More
.	White: English / Welsh / Scottish / Northern Irish / British	Yes	2	Married	Part-time	Furloughed	No	No	No	No	No	No				Nil	Non-H			No		Yes, decreased	Yes	Yes				No	No	24	32	22	25	28	23.5	6	14	No	Same	Yes	More	Yes	More	Yes	More	Yes	More	Yes	More
32	White: English / Welsh / Scottish / Northern Irish / British	No		Married	Part-time	Working more	No	No	No	No	No	No				Nil	Non-H			No		No change	Yes	Yes				Yes	Yes	30	30	30	30	30	30	6	6	No	More	Yes	Same	Yes	More	Yes	More	No	More	No	More
25	White: English / Welsh / Scottish / Northern Irish / British	No		Cohabiting	Full-time	Working more	No	No	No	No	No	Yes			Condoms	Non-H	Non-H		No	No		Yes, increased	Yes	Yes				Yes	Yes	39	50	40	40	44.5	40	4	4	No	Same	Yes	Same	Yes	Same	Yes	Same	Yes	Same	Yes	Same
36	White: English / Welsh / Scottish / Northern Irish / British	Yes	2	Married	Full-time	Working from home	No	No	No	No	No	Yes			Condoms	Non-H	Non-H		No	No		No change	Yes	No	Other, please specify	Breastfeeding	Yes	Yes	No	26	28	45	47	27	46	4	4	No	More	Yes	Same	No	More	Yes	More	Yes	Same	Yes	Same
26	White: English / Welsh / Scottish / Northern Irish / British	No		Cohabiting	Full-time	Furloughed	No	No	No	No	No	Yes			Combined-oral contraceptive pill (COCP)	Hormonal	Hormonal		No	No		No change	No	Yes				Yes	Yes	28	28	28	28	28	28	4	4	No	Same	No	Same	No	Same	No	More	No	Same	Yes	Less
29	White: English / Welsh / Scottish / Northern Irish / British	No		Cohabiting	Full-time	Working less	Yes, suspected due to symptoms but never tested	Yes	Suspected		Symptomatic	Yes			Combined-oral contraceptive pill (COCP),Condoms	Hormonal	Hormonal		No	No		No change	Yes	Yes				Yes	No	25	28	20	23	26.5	21.5	4	7	No	Same	No	More	No	Same			No	Same	Yes	Same
37	White: English / Welsh / Scottish / Northern Irish / British	Yes	1	Married	Part-time	Working the same amount	No	No	No	No	No	No				Nil	Non-H			No		No change	Yes	Yes												5	5	No	Same	Yes	Same	Yes	Same	No	Same	Yes	Same	No	Same
27	White: Any other White background	No		Cohabiting	Full-time	Working more	No	No	No	No	No	Yes			Combined-oral contraceptive pill (COCP)	Hormonal	Hormonal		No	No		Yes, increased	No	Yes				Yes	Yes	28	28	27	29	28	28	4	2	No	Same	No		Yes	Less	Yes	More	Yes	More	Yes
30	White: English / Welsh / Scottish / Northern Irish / British	No		Cohabiting	Full-time	Working from home	No	No	No	No	No	Yes			Combined-oral contraceptive pill (COCP)	Hormonal	Hormonal		No	No		Yes, decreased	No	Yes				Yes	Yes	28	28	28	28	28	28	4	4	No	Same	No	Same	No	Same	Yes	More	Yes	More	Yes	More
26	White: English / Welsh / Scottish / Northern Irish / British	No		Cohabiting	Full-time	Working more	No	No	No	No	No	Yes			Combined-oral contraceptive pill (COCP)	Hormonal	Hormonal		No	No		Yes, decreased	No	Yes				Yes	No	21	21	15	21	21	18	7	13	No	More	Yes	Same	Yes	More	Yes	More	No	Same	Yes	More
29	White: English / Welsh / Scottish / Northern Irish / British	Yes	1	Cohabiting	Part-time	Working from home	No	No	No	No	No	No				Nil	Non-H			No		Yes, increased	Yes	No	I have PCOS		Yes	No	No	0	0	60	50	0	55		7	No	Same	No periods	No periods	No periods	More	Yes	Less	No	Less	No	Same
25	White: English / Welsh / Scottish / Northern Irish / British	No		Cohabiting	Full-time	Working from home	No	No	No	No	No	Yes			Combined-oral contraceptive pill (COCP)	Hormonal	Hormonal		Yes	No		Yes, decreased	No	Yes				Yes	Yes	6	6	2	3	6	2.5	5	3	No	Same	No	Less	Yes	Less	Yes	Same	No	More	Yes	Less
26	White: Any other White background	No		Cohabiting	Full-time	Working the same amount,Working from home	No	No	No	No	No	Yes			Combined-oral contraceptive pill (COCP)	Hormonal	Hormonal		No	No		No change	Yes	Yes				Yes	Yes	35	35	35	35	35	35	5	5	No	Same	No	Same	Yes	Less	No	Same	No	More	No	Same
40	White: English / Welsh / Scottish / Northern Irish / British	Yes	2	Married	Full-time	Working more	No	No	No	No	No	No				Nil	Non-H			No		No change	Yes	Yes				Yes	Yes	28	31	28	31	29.5	29.5	5	5	No	Same	Yes	Same	Yes	Same	Yes	Same	Yes	Same	Yes	Same
24	Mixed: White and Black Caribbean	No		Single	Full-time	Working less	Yes, suspected due to symptoms but never tested	Yes	Suspected		Symptomatic	Yes			Non-hormonal/copper coil	Non-H	Non-H		No	No		Yes, increased	Yes	Yes				No	No	36	49	34	52	42.5	43	4	5	Yes	Same	Yes	Same	Yes	Less	Yes	More	Yes	More	Yes	Same
24	Mixed: White and Asian	No		Single	Part-time	Furloughed	No	No	No	No	No	No				Nil	Non-H			No		Yes, increased	Yes	No	Other, please specify	Hypothalamic Amennorrhea	Yes	No periods	Yes	0	0	28	32	0	30		4	No	Same	No periods	More	No periods	Same	No	More	No	Same	No	Same
39	Asian / Asian British: Indian	No		Single	Full-time	Working less,Working from home	Yes, suspected due to symptoms but never tested	Yes	Suspected		Symptomatic	No				Nil	Non-H			No		Yes, increased	Yes	Yes				Yes	Yes	28	28	28	28	28	28	4	4	No	Same	No	Same	No	Same	No	More	No	More	No	Same
35	White: English / Welsh / Scottish / Northern Irish / British	No		Single	Full-time	Furloughed	No	No	No	No	No	Yes			Combined-oral contraceptive pill (COCP)	Hormonal	Hormonal		No	No		No change	Yes	Yes				Yes	Yes	28	30	30	30	29	30		5	No	Same	No	Same	No	Same	No	More	No	More	Yes	Less
45	White: English / Welsh / Scottish / Northern Irish / British	Yes	3 or more	Married	Self-Employed	Working from home	No	No	No	No	No	No				Nil	Non-H			No		Yes, decreased	Yes	Yes				Yes	Yes	24	30	26	28	27	27	5	5	No	Same	No	Same	No	Same	No	More	No	More	No	More
39	White: English / Welsh / Scottish / Northern Irish / British	No		Cohabiting	Full-time	Working more	No	No	No	No	No	Yes			Contraceptive implant (eg. Nexplanon)	Hormonal	Hormonal		No	No		No change	No	Yes				No	No	4	8	0	0	6	0	7		Yes	Same	Yes	No periods	Yes	No periods	Yes	More	Yes	More	Yes
29	White: English / Welsh / Scottish / Northern Irish / British	No		Cohabiting	Full-time	Working from home	No	No	No	No	No	Yes			Combined-oral contraceptive pill (COCP)	Hormonal	Hormonal		No	No		Yes, decreased	No	Yes				Yes	Yes	26	26	26	29	26	27.5	4	5	No	Same	Yes	Less	Yes	More	Yes	More	Yes	More	Yes	More
24	Mixed: Any other Mixed / Multiple ethnic background	No		Single	Self-Employed	Working more	Yes, suspected due to symptoms but never tested	Yes	Suspected		Symptomatic	Yes			Hormonal coil eg. Mirena/Kyleena/Jaydess/Levosert	Hormonal	Hormonal		No	No		Yes, decreased	Yes	Yes				Yes	No	27	35	27	56	31	41.5	4	5	No	Same	No	Same	No	Same	No	Same	No	Same	No	Same
34	White: English / Welsh / Scottish / Northern Irish / British	No		Married	Full-time	Working from home	No	No	No	No	No	No				Nil	Non-H			Yes	Yes	Yes, decreased	Yes	Yes				Yes	Yes	27	33	26	28	30	27	10	8	Yes	Same	Yes	Same	Yes	Same	Yes	Same	Yes	Same	Yes	More
26	White: English / Welsh / Scottish / Northern Irish / British	No		Cohabiting	Full-time	Working from home	No	No	No	No	No	Yes			Hormonal coil eg. Mirena/Kyleena/Jaydess/Levosert	Hormonal	Hormonal		No	No		Yes, decreased	Yes	Yes				Yes	Yes	20	34	23	35	27	29	4	4	Yes	Same	No	Same	Yes	Same	Yes	Less	Yes	Same	Yes	More
24	White: English / Welsh / Scottish / Northern Irish / British	No		Single	Full-time,Unemployed	Working the same amount	No	No	No	No	No	No				Nil	Non-H			No		No change	Yes	Yes				Yes	Yes	28	32	29	30	30	29.5	4	4	No	Same	No	Same	Yes	Same	Yes	More	Yes	More	Yes	More
37	White: English / Welsh / Scottish / Northern Irish / British	No		Single	Full-time	Working more	No	No	No	No	No	Yes			Combined-oral contraceptive pill (COCP)	Hormonal	Hormonal		No	No		Yes, decreased	No	Yes				Yes	Yes	26	26	26	26	26	26	4	2	No	Same	No	Less	No	Same	No	More	Yes	More	Yes	Same
30	White: English / Welsh / Scottish / Northern Irish / British	No		Married	Full-time	Working the same amount,Working from home	No	No	No	No	No	Yes			Condoms	Non-H	Non-H		No	No		Yes, decreased	Yes	Yes				Yes	Yes	27	32	28	32	29.5	30	5	6	No	Same	Yes	Same	Yes	More	Yes	Same	Yes	Same	Yes	Less
32	White: English / Welsh / Scottish / Northern Irish / British	No		Married	Full-time	Furloughed	No	No	No	No	No	Yes			Condoms	Non-H	Non-H		Yes	No		Yes, increased	Yes	Yes				Yes	Yes	24	29	25	32	26.5	28.5	5	6	No	Same	Yes	More	Yes	Same	Yes	More	Yes	More	Yes	Same
34	White: English / Welsh / Scottish / Northern Irish / British	No		Married	Full-time	Furloughed	No	No	No	No	No	Yes			Combined-oral contraceptive pill (COCP)	Hormonal	Hormonal		No	No		No change	No	Yes				Yes	Yes	28	28	28	28	28	28	4	3	No	Same	No	Less	No	Same	No	More	No	Same	No	Same
33	White: English / Welsh / Scottish / Northern Irish / British	Yes	1	Single	Full-time	Furloughed	No	No	No	No	No	No				Nil	Non-H			No		Yes, decreased	Yes	Yes				Yes	Yes	27	31	24	28	29	26	5	4	No	Same	No	Same	No	More	No	Same	No	More	No	Same
27	Asian / Asian British: Indian	No		Single	Full-time	Working more,Working from home	No	No	No	No	No	No				Nil	Non-H			No		Yes, decreased	No	Yes				Yes	Yes	21	28	14	22	24.5	18	7	7	No	Same	Yes	Same	Yes	Same	Yes	More	Yes	More	Yes	More
33	White: Any other White background	Yes	1	Married	Unemployed		No	No	No	No	No	No				Nil	Non-H			No		No change	Yes	Yes				Yes	Yes	32	35	32	33	33.5	32.5	8	5	No	Same	Yes	Less	No	Same	Yes	More	No	Less	Yes	Less
28	White: English / Welsh / Scottish / Northern Irish / British	No		Married	Full-time	Working the same amount	Yes, had symptoms & confirmed on antibody blood test	Yes	Confirmed	Confirmed	Symptomatic	Yes			Combined-oral contraceptive pill (COCP)	Hormonal	Hormonal		No	No		No change	No	Yes				Yes	Yes	28	28	28	28	28	28	4	4	No	Same	No	More	No	More	No		No	More	Yes	More
26	White: English / Welsh / Scottish / Northern Irish / British	No		Cohabiting	Full-time	Working from home	No	No	No	No	No	Yes			Combined-oral contraceptive pill (COCP)	Hormonal	Hormonal		No	No		No change	No	Yes				Yes	Yes	28	28	28	28	28	28	6	6	No	Same	No	Same	No	Same	Yes	Same	Yes	Same	Yes	Same
26	White: Any other White background	No		Single	Part-time	Furloughed	No	No	No	No	No	No				Nil	Non-H			No		Yes, decreased	Yes	Yes				Yes	Yes	27	31	27	34	29	30.5	5	5	Yes	Same	Yes	Same	Yes	Same	Yes	More	Yes	Same	Yes	More
25	White: English / Welsh / Scottish / Northern Irish / British	No		Single	Full-time	Working more,Working from home,Furloughed	No	No	No	No	No	No				Nil	Non-H			No		Yes, increased	Yes	Yes				Yes	No	20	28	14	29	24	21.5	5	6	No	Same	Yes	Less	Yes	Same	No	More	No	More	No	More
31	White: English / Welsh / Scottish / Northern Irish / British	No		Single	Full-time	Working from home	No	No	No	No	No	No				Nil	Non-H			No		No change	Yes	Yes				Yes	Yes	24	27	26	29	25.5	27.5	5	5	No	Same	No	More	No	More	Yes	More	Yes	Same	Yes	Same
25	White: English / Welsh / Scottish / Northern Irish / British	No		Cohabiting	Part-time	Working from home	No	No	No	No	No	Yes			Progesterone-only pill (POP)	Hormonal	Hormonal		No	No		Yes, decreased	Yes	Yes				Yes	No	27	27	13	14	27	13.5	5	5	No	More	Yes	Less	Yes	Less	Yes		Yes	More	No	Same
23	White: English / Welsh / Scottish / Northern Irish / British	No		Cohabiting	Full-time	Working from home	Yes, suspected due to symptoms but never tested	Yes	Suspected		Symptomatic	Yes			Combined-oral contraceptive pill (COCP)	Hormonal	Hormonal		No	No		Yes, decreased	No	Yes				Yes	No	26	30	15	36	28	25.5	4	7	No	More	No	More	Yes	Same	Yes	Same	Yes	More	Yes	More
24	White: English / Welsh / Scottish / Northern Irish / British	No		Single	Full-time	Working the same amount	Yes, no symptoms & confirmed on antibody blood test	Yes	Confirmed	Confirmed	Asymptomatic	No				Nil	Non-H			No		No change	No	Yes				Yes	No	25	32	30	40	28.5	35	6	6	No	Same	Yes	Same	Yes	Same	No	Same	Yes	More	Yes	More
36	White: Irish	No		Cohabiting	Full-time	Working the same amount	No	No	No	No	No	Yes			Combined-oral contraceptive pill (COCP)	Hormonal	Hormonal		No	No		Yes, decreased	Yes	Yes				Yes	Yes	18	18	18	18	18	18	5	4	No	Same	No	More	Yes	More	No	More	No	More	No	More
28	White: English / Welsh / Scottish / Northern Irish / British	No		Single	Full-time	Working more	No	No	No	No	No	Yes			Contraceptive implant (eg. Nexplanon)	Hormonal	Hormonal		Yes	No		Yes, decreased	No	No	They stopped due to hormonal contraception		Yes	No periods	No		0			0			4	No	Same	No periods	Same	No periods	Same	Yes	More	Yes	More	Yes	More
29	White: English / Welsh / Scottish / Northern Irish / British	No		Cohabiting	Full-time	Working more,Working from home	No	No	No	No	No	Yes			Hormonal coil eg. Mirena/Kyleena/Jaydess/Levosert	Hormonal	Hormonal		No	No		Yes, decreased	Yes	Yes				Yes	Yes	23	35	21	27	29	24	3	4	Yes	Same	No	Same	Yes	More	Yes	More	Yes	More	Yes	More
24	White: English / Welsh / Scottish / Northern Irish / British	No		Cohabiting	Full-time	Working from home	No	No	No	No	No	Yes			Condoms,Contraceptive implant (eg. Nexplanon)	Hormonal	Hormonal		No	No		Yes, increased	Yes	Yes				Yes	Yes	17	50	32	34	33.5	33	6	8	No	Same	Yes	More	Yes	Same	Yes	More	No	More	No	More
30	White: Irish	No		Single	Full-time	Working the same amount,Working from home	Yes, suspected due to symptoms but never tested	Yes	Suspected		Symptomatic	Yes			Combined-oral contraceptive pill (COCP)	Hormonal	Hormonal		No	No		No change	No	Yes				Yes	Yes	24	30	24	30	27	27	6	6	No	Same	Yes	More	Yes	More	No	More	No	More	No	More
25	White: English / Welsh / Scottish / Northern Irish / British	No		Single	Full-time	Working more,Working from home,Quit my job	No	No	No	No	No	No				Nil	Non-H			No		Yes, decreased	Yes	Yes				Yes	No periods	28	33	100	0	30.5	50	4		No	More	No	No periods	No	No periods	Yes	More	Yes	More	Yes	More
24	White: English / Welsh / Scottish / Northern Irish / British	Yes	1	Married	Full-time	Working from home	No	No	No	No	No	No				Nil	Non-H			No		No change	Yes	Yes				Yes	No	25	30	20	30	27.5	25	3	2	Yes	Less	Yes	Less	No	More	Yes	Same	No	Same	Yes	More
27	White: English / Welsh / Scottish / Northern Irish / British	No		Cohabiting	Full-time	Working less	Yes, suspected due to symptoms but never tested	Yes	Suspected		Symptomatic	Yes			Combined-oral contraceptive pill (COCP)	Hormonal	Hormonal		No	No		Yes, decreased	No	Yes				No	No		0			0				No	Same	No	Same	Yes	More	Yes	Same	Yes	More	Yes	Same
24	White: English / Welsh / Scottish / Northern Irish / British	No		Cohabiting	Full-time	Working less	No	No	No	No	No	Yes			Non-hormonal/copper coil	Non-H	Non-H		No	No		Yes, decreased	Yes	Yes				Yes	No periods	28	30	0	0	29	0	3		No	More	No	No periods	No	More	No	Less	No	More	No	Same
34	White: English / Welsh / Scottish / Northern Irish / British	No		Married	Full-time	Furloughed	No	No	No	No	No	No				Nil	Non-H			No		Yes, increased	Yes	Yes				Yes	Yes	24	29	23	27	26.5	25	5	4	No	Same	No	More	Yes		Yes	More	Yes	More	No	More
28	White: English / Welsh / Scottish / Northern Irish / British	No		Cohabiting	Full-time	Working more	No	No	No	No	No	Yes			Combined-oral contraceptive pill (COCP)	Hormonal	Hormonal		No	No		Yes, decreased	No	Yes				Yes	Yes	28	28	28	28	28	28	5	5	Yes	More	Yes	Same	Yes	Same	Yes	More	Yes	Same	Yes	Same
27	Black: Any other Black / African / Caribbean background	No		Single	Self-Employed	Working less	No	No	No	No	No	No				Nil	Non-H			No		Yes, increased	Yes	Yes				Yes	Yes	35	44	35	35	39.5	35	7	5	No	Same	Yes	Same	Yes	Less	No	More	No	More	Yes	More
23	White: English / Welsh / Scottish / Northern Irish / British	No		Cohabiting	Full-time	Working from home	No	No	No	No	No	Yes			Condoms	Non-H	Non-H		No	No		No change	Yes	Yes				No	No	35	41	35	43	38	39	5	7	No	Same	No	Same	No	Same	Yes	More	Yes	More	Yes	More
31	White: Irish	Yes	1	Married	Full-time	Working the same amount	No	No	No	No	No	No				Nil	Non-H			No		No change	Yes	No	Other, please specify	Breastfeeding	Yes	Yes	Yes	27	30	26	31	28.5	28.5	6	6	No	Same	Yes	More	No	Same	No	Same	Yes		Yes
36	Black: Any other Black / African / Caribbean background	Yes	2	Married	Full-time	Furloughed	No	No	No	No	No	Yes			Family-planning method (eg. charting, cervical mucus monitoring, basal temperature),Withdrawal method	Non-H	Non-H		No	No		No change	No	Yes				Yes	Yes	28	28	28	28	28	28	3	3	No	Same	No	Same	Yes	Same	No	Same	Yes	Same	Yes	Same
22	White: English / Welsh / Scottish / Northern Irish / British	No		Cohabiting	Full-time	Working the same amount	No	No	No	No	No	Yes			Condoms	Non-H	Non-H		No	No		Yes, increased	Yes	Yes				Yes	Yes	29	31	29	30	30	29.5	6	8	No	More	Yes	Same	Yes	Same	No	More	No	More	Yes	More
33	White: English / Welsh / Scottish / Northern Irish / British	No		Cohabiting	Full-time	Furloughed	No	No	No	No	No	No				Nil	Non-H			No		Yes, increased	Yes	Yes				Yes	Yes	26	33	30	31	29.5	30.5	5	5	No	Same	No	More	Yes	Less	Yes	More	Yes	Less	No	Same
36	White: English / Welsh / Scottish / Northern Irish / British	Yes	2	Married	Part-time	Furloughed	Yes, suspected due to symptoms but never tested	Yes	Suspected		Symptomatic	Yes			Condoms,Contraceptive app	Non-H	Non-H		No	No		Yes, increased	Yes	Yes				Yes	Yes	23	28	23	25	25.5	24	6	4	No	Same	Yes	Less	No	Same	Yes	Same	No	More	Yes	Less
34	White: Any other White background	No		Married	Full-time	Working the same amount	No	No	No	No	No	No				Nil	Non-H			No		No change	Yes	Yes				Yes	Yes	28	30	27	29	29	28	5	5	No	Same	No	More	Yes	More	No	More	No	More	No	Same
29	White: English / Welsh / Scottish / Northern Irish / British	No		Cohabiting	Full-time	Working the same amount,Working from home	No	No	No	No	No	Yes			Combined-oral contraceptive pill (COCP)	Hormonal	Hormonal		No	No		Yes, decreased	No	Yes				Yes	Yes															No	Same	No	Same	No	Same
36	White: English / Welsh / Scottish / Northern Irish / British	Yes	2	Married	Full-time	Working the same amount	No	No	No	No	No	No				Nil	Non-H			No		No change	Yes	Yes				Yes	Yes	29	30	30	30	29.5	30	6	5	No	Same	Yes	Less	No	Same	Yes	Same	No	More	Yes	More
28	White: English / Welsh / Scottish / Northern Irish / British	No		Cohabiting	Full-time	Working the same amount,Working from home	No	No	No	No	No	No				Nil	Non-H			No		No change	No	Yes				Yes	Yes	30	30	30	30	30	30	5	5	No	Same	No	Same	Yes	More	No	Same	No		Yes	Same
19	White: English / Welsh / Scottish / Northern Irish / British	No		Single	Part-time	Furloughed	Yes, suspected due to symptoms but never tested	Yes	Suspected		Symptomatic	No				Nil	Non-H			No		No change	Yes	Yes				Yes	Yes	25	27	25	27	26	26	4	4	No	Same	Yes	Same	Yes	Same	No	Same	Yes	Less	Yes	Less
27	White: English / Welsh / Scottish / Northern Irish / British	No		Cohabiting	Full-time	Working from home,Furloughed	No	No	No	No	No	Yes			Hormonal coil eg. Mirena/Kyleena/Jaydess/Levosert,Progesterone-only pill (POP)	Hormonal	Hormonal		Yes	No		Yes, decreased	No	Yes				No	No periods	20	100			60		2		No	Same	No	No periods	Yes	No periods	Yes	More	No	Same	No	Same
21	White: English / Welsh / Scottish / Northern Irish / British	No		Single	Unemployed	Working the same amount	Yes, suspected due to symptoms but never tested	Yes	Suspected		Symptomatic	No				Nil	Non-H			No		No change	Yes	Yes				Yes	Yes	31	35	25	30	33	27.5	5	5	No	More	No	Same	No		No	Same	No	Same	No	More
23	White: English / Welsh / Scottish / Northern Irish / British	No		Single	Full-time	Working the same amount	No	No	No	No	No	Yes			Combined-oral contraceptive pill (COCP)	Hormonal	Hormonal		No	No		No change	No	Yes				Yes	Yes	28	28	28	28	28	28	7	6	No	Same	No	Same	Yes	Less	Yes	Same	Yes	More	Yes	More
48	White: English / Welsh / Scottish / Northern Irish / British	Yes	1	Single	Self-Employed	Working the same amount	No	No	No	No	No	No				Nil	Non-H			No		No change	Yes	Yes				Yes	Yes	21	33	24	32	27	28	5	5	No	Same	No	Same	No	Same	No	Same	Yes	Same	Yes	Same
28	Black: African	No		Single	Full-time,Unemployed	Working the same amount	No	No	No	No	No	No				Nil	Non-H			No		Yes, decreased	Yes	Yes				Yes	No	24	27	28	30	25.5	29	4	5	No	More	No	Less	No	Same	No	More	Yes	Same	No	Same
31	White: Any other White background	No		Single	Unemployed	Working from home	No	No	No	No	No	Yes			Hormonal coil eg. Mirena/Kyleena/Jaydess/Levosert	Hormonal	Hormonal		No	No		No change	No	No	They stopped due to hormonal contraception		No	No periods	No periods									No	Same	No periods	No periods	No periods	No periods	No	More	No	Same	No	Same
31	White: English / Welsh / Scottish / Northern Irish / British	No		Married	Full-time	Working from home	No	No	No	No	No	No				Nil	Non-H			Yes	Yes	No change	No	Yes				Yes	No	25	30	0	0	27.5	0	4		No	More	No	No periods	Yes	No periods	Yes	Less	No	Same	Yes	Less
30	White: English / Welsh / Scottish / Northern Irish / British	No		Single	Full-time	Working the same amount,Working from home	Yes, suspected due to symptoms but never tested	Yes	Suspected		Symptomatic	No				Nil	Non-H			No		Yes, decreased	No	Yes				Yes	Yes	25	36	28	29	30.5	28.5	4	5	No	Same	Yes	Same	No	More	Yes		Yes	More	Yes
21	White: English / Welsh / Scottish / Northern Irish / British	No		Single	Part-time	Furloughed	Yes, suspected due to symptoms but never tested	Yes	Suspected		Symptomatic	Yes			Combined-oral contraceptive pill (COCP)	Hormonal	Hormonal		No	No		No change	No	Yes				Yes	Yes	28	28	28	28	28	28	4	4	No	More	No	Same	No	Same	Yes	More	Yes	More	No	More
29	White: English / Welsh / Scottish / Northern Irish / British	No		Cohabiting	Full-time	Working the same amount,Working from home	No	No	No	No	No	Yes			Condoms	Non-H	Non-H		No	No		No change	Yes	Yes				No	No	21	35	21	43	28	32	4	3	No	Same	No	Same	Yes	Less	Yes	More	Yes	More	Yes	Same
38	White: English / Welsh / Scottish / Northern Irish / British	No		Single	Full-time	Working more	No	No	No	No	No	No				Nil	Non-H			No		No change	Yes	Yes				Yes	No	26	30	30	34	28	32	5	3	No	Same	Yes	Same	Yes	Same	Yes	More	Yes	More	Yes	More
25	White: English / Welsh / Scottish / Northern Irish / British	No		Cohabiting	Full-time	Working the same amount	No	No	No	No	No	Yes			Combined-oral contraceptive pill (COCP)	Hormonal	Hormonal		No	No		Yes, decreased	Yes	Yes				Yes	Yes	28	30	28	30	29	29	4	7	No	Same	Yes	Same	Yes	More	Yes	More	Yes	More	Yes	Same
23	White: English / Welsh / Scottish / Northern Irish / British	No		Single	Full-time	Working more,Working from home	No	No	No	No	No	Yes			Hormonal coil eg. Mirena/Kyleena/Jaydess/Levosert	Hormonal	Hormonal		No	No		No change	No	Yes				No	No	14	26	14	25	20	19.5	5	5	Yes	Same	No	Same	Yes	Same	No	More	Yes	Same	No	More
23	White: English / Welsh / Scottish / Northern Irish / British	No		Cohabiting	Part-time	Working more	No	No	No	No	No	Yes			Combined-oral contraceptive pill (COCP)	Hormonal	Hormonal		No	No		Yes, decreased	No	Yes				Yes	Yes	28	31	28	30	29.5	29	5	5	Yes	Less	No	Less	No	More	No	Same	No	More	No	More
28	Asian / Asian British: Any other Asian background	No		Married	Full-time	Working the same amount	No	No	No	No	No	Yes			Combined-oral contraceptive pill (COCP)	Hormonal	Hormonal		No	No		No change	Yes	Yes				Yes	Yes	28	29	29	29	28.5	29	4	4	Yes	Same	No	Same	Yes	Same	Yes	More	No	More	Yes	More
34	Mixed: White and Asian	No		Married	Full-time	Working more	Yes, suspected due to symptoms but never tested	Yes	Suspected		Symptomatic	No				Nil	Non-H			Yes	No due to concerns about the safety of the infection & pregnancy	Yes, decreased	Yes	Yes				Yes	No	30	34	22	48	32	35	4	3	No	Same	No	More	No	More	No	More	No	More	Yes	Same
46	White: English / Welsh / Scottish / Northern Irish / British	No		Cohabiting	Full-time	Working less,Working from home	No	No	No	No	No	Yes			Non-hormonal/copper coil	Non-H	Non-H		No	No		Yes, decreased	Yes	Yes				No	No	30	46	27	44	38	35.5	8	6	No	More	No	Same	No	Same	Yes	More	Yes	More	Yes	More
37	White: English / Welsh / Scottish / Northern Irish / British	No		Single	Full-time	Working from home	No	No	No	No	No	No				Nil	Non-H			No		Yes, decreased	Yes	Yes				Yes	Yes	28	30	30	31	29	30.5	3	4	No	Same	Yes	Same	No	Same	Yes	More	No	More	No	More
20	Asian / Asian British: Any other Asian background	No		Single	Unemployed	Working more	No	No	No	No	No	No				Nil	Non-H			No		Yes, increased	No	Yes				Yes	No	30	43	0		36.5	0	7		No	Same	Yes	No periods	Yes	No periods	Yes	More	Yes	More	Yes	More
38	White: English / Welsh / Scottish / Northern Irish / British	Yes	2	Married	Part-time	Working the same amount,Working from home	No	No	No	No	No	No				Nil	Non-H			Yes	No – other reason, please specify	Yes, decreased	Yes	Yes				Yes	No	22	26	43	67	24	55	5	13	No	Same	No	Less	No	Same	No	More	No	Same	No	More
29	White: English / Welsh / Scottish / Northern Irish / British	No		Married	Part-time	Furloughed	Yes, suspected due to symptoms but never tested	Yes	Suspected		Symptomatic	No				Nil	Non-H			No		Yes, decreased	Yes	Yes				Yes	Yes	21	21	28	28	21	28	5	8	Yes	Same	Yes	More	Yes	Same	Yes	Same	No	More	Yes	Same
43	Asian / Asian British: Pakistani	No		Single	Full-time	Furloughed	No	No	No	No	No	No				Nil	Non-H			No		Yes, increased	Yes	Yes				Yes	Yes	29	30	29	30	29.5	29.5	7	6	No	Same	Yes	Same	Yes	Same	Yes	More	No	More	Yes	More
35	White: English / Welsh / Scottish / Northern Irish / British	No		Cohabiting	Full-time	Working less	No	No	No	No	No	No				Nil	Non-H			No		Yes, decreased	Yes	Yes				Yes	No	28	30	31	35	29	33	8	7	No	Same	Yes	Less	No	Same	No	More	Yes	More	Yes	More
28	White: Irish	No		Married	Unemployed	Working less	No	No	No	No	No	Yes			Hormonal coil eg. Mirena/Kyleena/Jaydess/Levosert	Hormonal	Hormonal		No	No		No change	No	No	They stopped due to hormonal contraception		No	No periods	No periods	0				0				No	Same	No periods	No periods	No periods	No periods	No	Same	No	Same	No	Same
24	White: English / Welsh / Scottish / Northern Irish / British	No		Cohabiting	Self-Employed	Working less	No	No	No	No	No	Yes			Combined-oral contraceptive pill (COCP)	Hormonal	Hormonal		No	No		No change	Yes	Yes				Yes	Yes	28	28	28	28	28	28	5	8	No	Same	Yes	More	Yes	More	No	Same	No	Same	No	Same
26	White: English / Welsh / Scottish / Northern Irish / British	Yes	1	Cohabiting	Full-time	Working the same amount,Working from home	No	No	No	No	No	No				Nil	Non-H			Yes	Yes	No change	Yes	No	I have PCOS		Yes	No periods	No	100	100	100	100	100	100		7	No	Same	No periods	Less	No periods		Yes	Less	Yes	Less	Yes	Same
28	White: English / Welsh / Scottish / Northern Irish / British	No		Single	Full-time	Working more,Working from home,Furloughed	No	No	No	No	No	No				Nil	Non-H			No		Yes, increased	Yes	Yes				Yes	Yes	28	32	26	30	30	28	5	6	No		No	More	No	More	No	More	No	More	No	More
[truncated: 14,230 more rows]
[truncated: 43 more columns]
